# Supplementary material for: Repurposing cancer drugs identifies kenpaullone which ameliorates pathologic pain in preclinical models via normalization of inhibitory neurotransmission
Source: Nat Commun. 2021 Oct 27;12:6208. doi: 10.1038/s41467-021-26270-3 (PMC8551327; doi:10.1038/s41467-021-26270-3)
Supplement: Supplementary file 6 — Supplementary Data 3 [file 41467_2021_26270_MOESM6_ESM.xlsx]

## Sheet: exptl setup
Sample	Proteomics ID	Treatment Group	Run Order	uL taken out for solubilization and digestion	Concentration (ug/uL)
C1	14493	vehicle treated 1 hr	4	500	0.931
C2	14494	vehicle treated 1 hr	10	500	1.112
C3	14495	vehicle treated 1 hr	12	500	1.003
C4	14496	vehicle treated 48 hr	2	500	1.811
C5	14497	vehicle treated 48 hr	9	500	1.7
C6	14498	vehicle treated 48 hr	14	500	1.64
K1	14499	1 uM Kenpaullone treated, 1hr	7	500	1.102
K2	14500	1 uM Kenpaullone treated, 1hr	3	500	0.956
K3	14501	1 uM Kenpaullone treated, 1hr	11	500	0.978
K4	14502	1 uM Kenpaullone treated, 48 hr	13	500	1.555
K5	14503	1 uM Kenpaullone treated, 48 hr	6	500	1.814
K6	14504	1 uM Kenpaullone treated, 48 hr	5	500	1.967
QC Pool	15120	QC Pool	1	0	0
QC Pool	15120	QC Pool	8	0	0
QC Pool	15120	QC Pool	15	0	0

## Sheet: analysis
Primary Protein Name	Protein Description	Modified Peptide Sequence	C1	C1	C1	K1	K1	K1	TTEST		expl shading		Primary Protein Name	Protein Description	Modified Peptide Sequence	C48	C48	C48	K48	K48	K48	TTEST
27465617	ref|NP_775166.1 abl interactor 2 [Rattus norvegicus]	HTPPTIGGS[166.9984]LPYR	419569568	408075648	413707232	153535232	158398672	141871680	5.88163e-06				201066380	ref|NP_001094276.1 fascin [Rattus norvegicus]	VNASASS[166.9984]LK	550947712	558298432	571622912	200163920	196035968	198440704	0.000170632
75905809	ref|NP_476444.2 A-kinase anchor protein 12 isoform alpha [Rattus norvegicus]	GPLEAPQDGEAEEGTTS[166.9984]DGEK	150896832	158877072	154366464	45173464	41935164	34148168	2.26889e-05				16758744	ref|NP_446330.1 complexin-2 [Rattus norvegicus]	AALEQPC[160.0307]EGS[166.9984]LTRPK	509775648	513601856	504787968	145792080	137456784	129017136	6.33478e-06
19424218	ref|NP_598232.1 hepatoma-derived growth factor-related protein 2 [Rattus norvegicus]	KRS[166.9984]EGLSLDR	4004368640	3865395968	3817635840	6040271360	5847478784	5794624000	5.04057e-05		significant diff veh-KP		158749620	ref|NP_062090.1 microtubule-associated protein 1B [Rattus norvegicus]	TLEVVSPSQSVTGSAGHTPYYQS[166.9984]PTDEK	680821312	572700800	692584320	3357151232	3152785408	3285470720	1.53718e-05
158303318	ref|NP_058908.2 microtubule-associated protein tau [Rattus norvegicus]	VAVVRT[181.014]PPKS[166.9984]PSASK	6026296832	6255494144	6230649856	4419502592	4523065344	4310018048	6.20441e-05				201066380	ref|NP_001094276.1 fascin [Rattus norvegicus]	VNASASS[166.9984]LKK	114115888	116307376	109086344	43863352	40080716	36778384	1.63524e-05
392345775	ref|XP_003749362.1 PREDICTED: nestin-like [Rattus norvegicus]	RKS[166.9984]IDTQEPLWSTEVAR	20555596	34231200	18103222	2194904832	2232030976	2118323968	0.000179912				392352555	ref|XP_003751243.1 PREDICTED: ataxin-2 [Rattus norvegicus]	TNSPS[166.9984]ASPSVLSNAEHK	376203616	367983712	414673728	1092202624	1029252352	1077514496	1.68952e-05
6981182	ref|NP_037198.1 microtubule-associated protein 2 [Rattus norvegicus]	VAIIRT[181.014]PPKS[166.9984]PATPK	29025835008	30666108928	29623246848	19611060224	21374480384	19894292480	0.000221259		co-regulated 1h & 48h		300797934	ref|NP_001178533.1 E3 SUMO-protein ligase RanBP2 [Rattus norvegicus]	EDALDDSVSSSSVHASPLASS[166.9984]PVRK	198993456	189677824	183801248	399025856	421567904	409985632	2.93302e-05
392352171	ref|XP_213569.5 PREDICTED: eukaryotic translation initiation factor 4 gamma 1 isoform 2 [Rattus norvegicus]; Duplicate proteins: gi|392332422	KAAS[166.9984]LTEDR	1307104768	1428248704	1315558144	640407744	720756288	739349568	0.000274719				307938308	ref|NP_445831.3 neuronal migration protein doublecortin [Rattus norvegicus]	QSPISTPT[181.014]SPGSLRK	533584064	520488768	561943296	905249536	916109376	885775808	3.74265e-05
312836802	ref|NP_001101760.2 C-Jun-amino-terminal kinase-interacting protein 4 [Rattus norvegicus]	GTDT[181.014]PNKAEISK	183590688	184544128	196877488	115191648	107550928	123315184	0.000313477				6981182	ref|NP_037198.1 microtubule-associated protein 2 [Rattus norvegicus]	DGSPDAPAT[181.014]PEKEEVPFSEYK	1878676864	1799524224	1977822208	3494628096	3322850048	3493279232	3.84642e-05
6978469	ref|NP_037349.1 afadin [Rattus norvegicus]	SVT[181.014]PASTLTK	211973328	209265664	239575808	18508634	32445588	35427380	0.000360478				157822123	ref|NP_001101419.1 DnaJ (Hsp40) homolog, subfamily C, member 6 [Rattus norvegicus]	RATTSASAS[166.9984]PTLR	383459168	378673664	443559424	1061195776	1025930688	1070883776	4.3945e-05
25742568	ref|NP_037066.1 dihydropyrimidinase-related protein 3 [Rattus norvegicus]	GMYDGPVFDLTTT[181.014]PK	13654552576	13547204608	12885808128	6514716160	7473027072	7722068480	0.000376958				392352878	ref|XP_003751332.1 PREDICTED: melanoma inhibitory activity protein 3-like [Rattus norvegicus]	HSASDPGPPPVVNSSS[166.9984]R	853672512	876718592	846028928	377552896	325208256	354975648	4.55329e-05
392348163	ref|XP_233240.5 PREDICTED: SH3-containing GRB2-like protein 3-interacting protein 1-like isoform 4 [Rattus norvegicus]; Duplicate proteins: gi|392340562	LARPFPTGT[181.014]PPPLPPK	222211440	233226944	245518064	130044968	102747952	115027448	0.000393309				312283667	ref|NP_446246.2 serine/threonine-protein kinase WNK1 isoform 3 [Rattus norvegicus]	SIS[166.9984]NPPGSNLR	37360544	45309720	43954320	105529872	100763712	108611600	4.98458e-05
392343117	ref|XP_003754801.1 PREDICTED: IQ motif and SEC7 domain-containing protein 2-like [Rattus norvegicus]	SSS[166.9984]PGAGGGHSTSTSTSPATTLQR	47798684	49133164	57822728	105535448	96635800	95797264	0.00041897				62543537	ref|NP_001015022.1 TBC1 domain family member 10A [Rattus norvegicus]	APASGGS[166.9984]LSGTR	61538288	61747244	60535188	51059116	51724272	52333296	5.33048e-05
8393496	ref|NP_059040.1 glycogen synthase kinase-3 alpha [Rattus norvegicus]	GEPNVSY[243.0297]IC[160.0307]SR	25389195264	24797575168	24644098048	20764104704	21218330624	21022760960	0.000443263				16758846	ref|NP_446411.1 myc box-dependent-interacting protein 1 [Rattus norvegicus]	GNKS[166.9984]PSPPPDGSPAATPEIR	283030368	266416656	271649280	397274080	384357536	383155136	7.06029e-05
50054216	ref|NP_113950.2 cyclin-dependent kinase inhibitor 1B [Rattus norvegicus]	TEENVSDGS[166.9984]PNAGTVEQTPK	125269608	116779632	127659592	70095040	79680880	79283256	0.000507601				114051688	ref|NP_001040580.1 CREB-regulated transcription coactivator 1 [Rattus norvegicus]	RPAVVS[166.9984]PLSLSTEAR	279961216	292645824	274810720	436029952	416885120	416955680	8.82149e-05
392332740	ref|XP_002728040.2 PREDICTED: CLIP-associating protein 1 [Rattus norvegicus]	NSSNAGVGS[166.9984]PSNTIGR	2406299904	2553640704	2552405504	1172356608	1437369600	1258710656	0.000518777				208973284	ref|NP_001129188.1 microtubule-associated protein 9 [Rattus norvegicus]	S[166.9984]PSAATSSHYLGSLK	1233882368	1223956992	1150310912	417757408	490206528	528988992	8.91869e-05
199561355	ref|NP_001019969.2 Atpase, class I, type 8B, member 2 [Rattus norvegicus]	RYPS[166.9984]SISSS[166.9984]PQKDLTQAK	713802496	769938688	695070144	377884992	428886784	426962656	0.000547287				199561355	ref|NP_001019969.2 Atpase, class I, type 8B, member 2 [Rattus norvegicus]	RYPS[166.9984]SISSS[166.9984]PQKDLTQAK	437530176	461298112	421542272	170490448	200998192	157430176	0.000117445
13242233	ref|NP_077322.1 stathmin-3 [Rattus norvegicus]	ASGQSFEVILKSPS[166.9984]DLSPESPVLSSPPK	57447076	65694220	56757152	18209222	16796258	12471191	0.000594956				158303318	ref|NP_058908.2 microtubule-associated protein tau [Rattus norvegicus]	VAVVRT[181.014]PPKS[166.9984]PSASK	11953002496	12235168768	11413201920	4221361920	4631723520	4365877248	0.000120765
392354163	ref|XP_344572.5 PREDICTED: LOW QUALITY PROTEIN: G protein-regulated inducer of neurite outgrowth 1 [Rattus norvegicus]	NSELVS[166.9984]PVKPEHLSSGQAER	2052772992	2051636224	2001840256	1629085952	1610127744	1617642496	0.00063348				392353564	ref|XP_573799.3 PREDICTED: APC membrane recruitment protein 2-like isoform 2 [Rattus norvegicus]	TVPLVDSEGGS[166.9984]GR	335047808	328084384	311407744	176178160	174394464	192056864	0.000121426
392355095	ref|XP_003751938.1 PREDICTED: ankyrin repeat domain-containing protein 11 isoform 2 [Rattus norvegicus]; Duplicate proteins: gi|392334411	SIS[166.9984]VDIR	34155572	33007438	36522156	46905368	49592664	48163240	0.000668731				189163515	ref|NP_001101012.2 ubiquitin specific peptidase 47 [Rattus norvegicus]	LFVLLPEQS[166.9984]PGSYSKR	88415776	92693528	81186920	15039415	20178844	26514922	0.000144509
6981208	ref|NP_037263.1 mineralocorticoid receptor [Rattus norvegicus]	S[166.9984]GILPSDIK	3977470464	4262892032	4447284736	2200879104	2000297984	1964383488	0.000698318				392343941	ref|XP_001053214.2 PREDICTED: zinc finger CCCH domain-containing protein 4-like [Rattus norvegicus]	TGTGS[166.9984]PFAGNSPAR	264672544	254778000	264963840	186774560	196032080	183432256	0.000146497
6981458	ref|NP_036771.1 RAF proto-oncogene serine/threonine-protein kinase [Rattus norvegicus]	SHSESASPSALSSS[166.9984]PNNLSPTGWSQPK	97631928	99132496	103198704	131866824	131445944	133737712	0.000700738				211065497	ref|NP_001101217.2 Rho GTPase activating protein 1 [Rattus norvegicus]	SSS[166.9984]PEPVTHLK	2033204608	1947925120	2037192192	2599142656	2569615616	2517454592	0.000155881
300796655	ref|NP_001178727.1 protein VPRBP [Rattus norvegicus]	HLPS[166.9984]PPTLDSIITEYLR	132614928	125555952	120002840	200885552	184473888	187976272	0.000720728				187937036	ref|NP_001120765.1 nuclear-interacting partner of ALK [Rattus norvegicus]	LC[160.0307]S[166.9984]SSSSDTSPR	213454240	211818688	208512560	181704560	185848400	184843248	0.000166425
12083667	ref|NP_073194.1 small glutamine-rich tetratricopeptide repeat-containing protein alpha [Rattus norvegicus]	SRTPS[166.9984]ASHEEQQE	536561536	567801920	625326144	977409216	899794240	999946688	0.000743544				281371441	ref|NP_001094148.1 7SK snRNA methylphosphate capping enzyme [Rattus norvegicus]; Duplicate proteins: gi|392352424	ALNAET[181.014]PKSS[166.9984]PLPAK	158755920	175751744	176910352	20509774	18118714	10377923	0.000168877
8394389	ref|NP_058805.1 synapsin-3 [Rattus norvegicus]	LSPQGQQPVSPQSGS[166.9984]PQQQR	148816000	152905648	125206360	272771744	286263712	285793696	0.000755756				307938308	ref|NP_445831.3 neuronal migration protein doublecortin [Rattus norvegicus]	SKQSPISTPTS[166.9984]PGSLR	2504338944	2455453184	2726711296	4423828480	4402089984	4561498624	0.00016938
300794336	ref|NP_001178612.1 B-cell lymphoma/leukemia 11A [Rattus norvegicus]	ELAGNTSSPPLS[166.9984]PGRPSPMQR	234135536	212177440	248473936	359144352	350345920	380765568	0.000770647				157822123	ref|NP_001101419.1 DnaJ (Hsp40) homolog, subfamily C, member 6 [Rattus norvegicus]	ATTS[166.9984]ASAS[166.9984]PTLR	401071616	378606080	367540768	174406912	180456080	142647488	0.000174347
164565360	ref|NP_001101182.2 CTTNBP2 N-terminal like [Rattus norvegicus]	DLS[166.9984]PTLLDNSAAK	152039872	182027232	170772880	289175168	268623264	283824768	0.000801947				300797219	ref|NP_001177999.1 T-box brain protein 1 [Rattus norvegicus]	RIS[166.9984]PADTPVSESSSPLK	244032704	238930848	245709008	108584896	121777512	121513120	0.000181441
16758422	ref|NP_446073.1 membrane-associated guanylate kinase, WW and PDZ domain-containing protein 2 [Rattus norvegicus]	S[166.9984]PGSVSTHHSSPR	29032364	28285346	28500322	23748502	23622964	23498680	0.000820893				187960160	ref|NP_001120809.1 BR serine/threonine-protein kinase 1 [Rattus norvegicus]	SSGGTPLHS[166.9984]PLHTPR	217606640	259382208	201702816	541465728	583064256	562863808	0.000185135
157823439	ref|NP_001099736.1 tight junction protein ZO-1 [Rattus norvegicus]	S[166.9984]REDLSAQPVQTK	1111981440	1118046080	1134374912	979633088	978014208	1009210304	0.000838924				197384909	ref|NP_001127985.1 TBC domain-containing protein kinase-like protein [Rattus norvegicus]	IKPTGLLTVPS[166.9984]PQI	357862272	368412096	375071328	273473344	271106784	285828064	0.000193186
300795264	ref|NP_001178658.1 coiled-coil domain-containing protein 120 [Rattus norvegicus]	S[166.9984]VPATPVLTR	4255572	3397273	3.52181e+06	1	334909	620755	0.000894491				75905809	ref|NP_476444.2 A-kinase anchor protein 12 isoform alpha [Rattus norvegicus]	GPLEAPQDGEAEEGTTS[166.9984]DGEK	102295112	82133840	121311032	345496448	329187968	352150016	0.000206471
13994121	ref|NP_112328.1 fasciculation and elongation protein zeta-1 [Rattus norvegicus]	GLS[166.9984]LQSSR	290481408	319993536	290971872	410880960	405417568	435689984	0.000986626				66730360	ref|NP_001019449.1 microtubule-associated protein 4 [Rattus norvegicus]	LATTVS[166.9984]APDLK	1497400064	1580418176	1539085568	1945588096	2001025280	2033293312	0.000210376
158303318	ref|NP_058908.2 microtubule-associated protein tau [Rattus norvegicus]	AEEAGIGDT[181.014]PNMEDQAAGHVTQAR	383643264	376321024	379656672	273214592	276583616	291198144	0.00105145				16758540	ref|NP_446174.1 CLIP-associating protein 2 [Rattus norvegicus]	SSS[166.9984]SSQESLNRPFSSK	494011232	482161152	527067168	237253728	210004000	232027184	0.000215025
67078496	ref|NP_001019932.1 leucine-rich repeat flightless-interacting protein 2 [Rattus norvegicus]	NSASATTPLS[166.9984]GNSSR	128877176	147192528	142116656	29589864	24893164	24185474	0.00106336				157786744	ref|NP_001099187.1 dihydropyrimidinase-related protein 2 [Rattus norvegicus]	TVT[181.014]PASSAKT[181.014]SPAK	10448421888	10751409152	10589071360	5531474432	6027236864	5430249472	0.000215509
403420614	ref|NP_001258161.1 multivesicular body subunit 12B [Rattus norvegicus]	NHDSSQPTT[181.014]PSQSSAASTPAPNLPR	35695552	41695240	36193188	99405480	86216448	92914864	0.00108168				157823439	ref|NP_001099736.1 tight junction protein ZO-1 [Rattus norvegicus]	S[166.9984]VASSQPAKPTK	50411376	48121740	49613780	34766332	31763446	32368726	0.000230291
56090552	ref|NP_001007712.1 general transcription factor IIF subunit 1 [Rattus norvegicus]	GTSRPGT[181.014]PSAEAASTSSTLR	589469504	477104800	604349056	1126464512	987660736	1123102336	0.00109051				285026528	ref|NP_001165560.1 gem-associated protein 5 [Rattus norvegicus]	APSQPPS[166.9984]PTEER	122615328	132111992	102960352	273350432	257939104	279772160	0.000232682
6981262	ref|NP_037119.1 nestin [Rattus norvegicus]	RKS[166.9984]IDTQEPLWSTEVAR	2314796544	2234481408	2054681856	16458115	42278020	17768506	0.00111032				6981182	ref|NP_037198.1 microtubule-associated protein 2 [Rattus norvegicus]	VAIIRT[181.014]PPKS[166.9984]PATPK	30475907072	32374755328	31827714048	19723177984	20891430912	20203560960	0.000254285
209915566	ref|NP_446213.1 zyxin [Rattus norvegicus]	S[166.9984]PGGPGPLTLK	621931776	615758848	598145024	534090112	519919296	536409056	0.0011463				157819499	ref|NP_001099469.1 ankyrin repeat domain-containing protein 17 [Rattus norvegicus]	EHYPVS[166.9984]SPSSPSPPAQPGGVSR	49813192	58489404	60699076	133697936	126575456	119266584	0.000256192
157824132	ref|NP_001101948.1 tetratricopeptide repeat protein 9B [Rattus norvegicus]	AAQGARPGGLPAPSPGPPTS[166.9984]PGPAR	544667904	514935840	534649632	435472288	437512256	418332192	0.00117097				281306781	ref|NP_598249.1 GTPase activating protein (SH3 domain) binding protein 1 [Rattus norvegicus]	NLPPSGAVPVTGT[181.014]PPHVVK	211814768	234921856	213205488	351252160	331662240	351528576	0.000256545
119508806	ref|NP_001073173.2 shootin-1 [Rattus norvegicus]	AKPDS[166.9984]LKGSESAVDELK	22445632	18640010	23507006	41934388	38165208	36903948	0.0011712				9507159	ref|NP_062006.1 synapsin-1 isoform a [Rattus norvegicus]	GSHSQTPS[166.9984]PGALPLGR	1655570688	1580355456	1532083584	2410783232	2278780928	2422848512	0.000257445
158749620	ref|NP_062090.1 microtubule-associated protein 1B [Rattus norvegicus]	TTKT[181.014]PEDGGYSC[160.0307]EITEK	3686829824	3486395392	3794835456	2368381696	2573069568	2705553664	0.00118356				293360124	ref|XP_002729773.1 PREDICTED: protein KIAA0284 isoform 1 [Rattus norvegicus]; Duplicate proteins: gi|293348283	EIHDVAGDGDSLGS[166.9984]PGPTR	348595776	331032320	332658656	231731360	208534064	212981504	0.000259566
157822123	ref|NP_001101419.1 DnaJ (Hsp40) homolog, subfamily C, member 6 [Rattus norvegicus]	RATTSASAS[166.9984]PTLR	256451824	231514240	206575392	484522304	488122176	501383904	0.00119927				392354163	ref|XP_344572.5 PREDICTED: LOW QUALITY PROTEIN: G protein-regulated inducer of neurite outgrowth 1 [Rattus norvegicus]	VRPGS[166.9984]VLAAAMAPQEAAEPVRDVSWDEK	11820261	16585525	12510097	36179120	40611872	40795432	0.00027112
392334535	ref|XP_003753203.1 PREDICTED: uncharacterized protein C6orf174 homolog [Rattus norvegicus]; Duplicate proteins: gi|293355432	MKELS[166.9984]LK	240423616	270358368	247738208	107131008	137779904	143266656	0.00124918				13929188	ref|NP_114019.1 reticulon-4 [Rattus norvegicus]	DSEGRNEDASFPST[181.014]PEPVK	117541552	115111120	95778904	229358224	234970944	255867280	0.000287384
392350887	ref|XP_003750789.1 PREDICTED: kinesin family member 1A isoform 2 [Rattus norvegicus]	NLFGSGS[166.9984]LR	39585064	49463344	43615392	3.67118e+06	8755696	7.02358e+06	0.00133094				157823615	ref|NP_001100796.1 kelch repeat and BTB domain-containing protein 11 [Rattus norvegicus]	SGSRPQS[166.9984]PSGDAESR	169349696	163413152	144923456	277969632	290863008	294424352	0.000291608
58865416	ref|NP_001011923.1 serine/threonine-protein kinase PRP4 homolog [Rattus norvegicus]	TLS[166.9984]PGRR	49328356	63540668	62451652	2.74634e+06	15453289	12916784	0.0014598				162287306	ref|NP_058683.2 ATP-citrate synthase isoform 1 [Rattus norvegicus]	AKPAMPQDSVPS[166.9984]PR	3852249088	3863730432	4184461056	5795129344	5699227136	5961255424	0.000298538
157786744	ref|NP_001099187.1 dihydropyrimidinase-related protein 2 [Rattus norvegicus]	GLYDGPVC[160.0307]EVSVT[181.014]PK	39711965184	34411470848	38430314496	16957955072	19153575936	20096575488	0.00149373				31543896	ref|NP_036812.2 tuberin [Rattus norvegicus]	AIS[166.9984]SEGARPTVDLSFQPSQPLSK	75050968	84936648	82019576	126777768	133714376	128101880	0.00030332
158749606	ref|NP_001099892.1 Traf2 and NCK interacting kinase [Rattus norvegicus]	SEGS[166.9984]PVLPHEPSK	3377053952	3370737920	3549906432	2833965568	2695243264	2883070976	0.00151877				6981262	ref|NP_037119.1 nestin [Rattus norvegicus]	RKS[166.9984]IDTQEPLWSTEVAR	72407240	76749144	45638756	2007695104	2153809920	2030198912	0.00030695
16758184	ref|NP_445892.1 stathmin-2 [Rattus norvegicus]	ASGQAFELILKPPS[166.9984]PISEAPR	3115407360	3046805248	3402374144	1961552128	1883479040	2122475648	0.00154215				157786744	ref|NP_001099187.1 dihydropyrimidinase-related protein 2 [Rattus norvegicus]	GLYDGPVC[160.0307]EVSVT[181.014]PK	45375172608	45332480000	49750528000	15459989504	16813295616	18235719680	0.000310859
31745154	ref|NP_853665.1 lipid phosphate phosphatase-related protein type 3 [Rattus norvegicus]	EKTSLGS[166.9984]LKR	160016656	144765280	153766608	111182864	95370392	105222960	0.00157581				300798331	ref|NP_001178808.1 protein scribble homolog [Rattus norvegicus]	AFAAVPTVHPPENSATQPPTPGPAAS[166.9984]PEQLSFR	223093648	229694752	227519888	190374976	182577472	182726464	0.000320336
25742568	ref|NP_037066.1 dihydropyrimidinase-related protein 3 [Rattus norvegicus]	GGT[181.014]PAGSTRGS[166.9984]PTRPNPPVR	781037888	919075456	822111872	314043040	380063456	384698144	0.00162536				293360124	ref|XP_002729773.1 PREDICTED: protein KIAA0284 isoform 1 [Rattus norvegicus]; Duplicate proteins: gi|293348283	LGDAS[166.9984]DTEAVDGER	97733304	106007680	106163640	51193420	46452396	46594788	0.00032072
18777770	ref|NP_571986.1 acidic leucine-rich nuclear phosphoprotein 32 family member B [Rattus norvegicus]	NRT[181.014]PAAVQELVLDNC[160.0307]K	15847011	12359233	10736752	28591992	31602558	29831234	0.00171213				6981182	ref|NP_037198.1 microtubule-associated protein 2 [Rattus norvegicus]	RLSNVSSSGSINLLES[166.9984]PQLATLAEDVTAALAK	172932176	182189744	152902016	319223680	316737056	299580224	0.000323267
392352171	ref|XP_213569.5 PREDICTED: eukaryotic translation initiation factor 4 gamma 1 isoform 2 [Rattus norvegicus]; Duplicate proteins: gi|392332422	S[166.9984]FSKEVEER	2314435328	2620618240	2527622912	1241934464	1579158656	1512371456	0.00171755				261399902	ref|NP_001119759.2 phostensin [Rattus norvegicus]	WRLS[166.9984]PGETPEENLR	447424832	436676064	455437600	636233792	604282752	619879552	0.000326621
157819829	ref|NP_001100301.1 protein tyrosine phosphatase-like A domain containing 1 [Rattus norvegicus]	WLDES[166.9984]DAEMELR	45763220	39499696	39749896	157456400	157911696	179090416	0.00181223				13591936	ref|NP_112286.1 drebrin [Rattus norvegicus]	SPSDSSTAST[181.014]PITEQIER	305793504	244067872	313456928	764984192	716188352	819379584	0.000336003
300797309	ref|NP_001178503.1 dedicator of cytokinesis protein 7 [Rattus norvegicus]	SAVRPAS[166.9984]LNLNR	279054400	308619072	316542816	470140128	491378368	435775232	0.00181419				307938308	ref|NP_445831.3 neuronal migration protein doublecortin [Rattus norvegicus]	SKQSPISTPTS[166.9984]PGSLRK	2794095104	3102771968	2859599616	5071311360	5343266816	4884662272	0.000338996
114052913	ref|NP_001040567.1 cell adhesion molecule 2 [Rattus norvegicus]	GAEDAPDADTAIINAEGS[166.9984]QVNAEEKK	7.07691e+06	9282352	10122089	25181372	27221480	30937034	0.00198133				16758422	ref|NP_446073.1 membrane-associated guanylate kinase, WW and PDZ domain-containing protein 2 [Rattus norvegicus]	GGFFS[166.9984]PWK	34746204	35860968	38171264	53758616	51317428	52942492	0.000341356
392345798	ref|XP_003749369.1 PREDICTED: tripartite motif-containing protein 46-like [Rattus norvegicus]	SGFGT[181.014]YPGR	67642512	84578408	82925864	14733699	22300402	13193431	0.0020033				17985955	ref|NP_445795.1 serine/threonine-protein kinase DCLK1 isoform 1 [Rattus norvegicus]	SGKS[166.9984]PS[166.9984]PSPTSPGSLRK	240137088	192504768	204966800	455589344	428327488	414696736	0.000344276
157822123	ref|NP_001101419.1 DnaJ (Hsp40) homolog, subfamily C, member 6 [Rattus norvegicus]	ATTS[166.9984]ASAS[166.9984]PTLR	302571104	269563168	288153536	159725408	196046336	188448544	0.00212614				157822037	ref|NP_001102908.1 MAP7 domain-containing protein 1 [Rattus norvegicus]	SRGPT[181.014]PTATGPR	203117888	230641120	193892992	376814880	401960768	393581152	0.000371059
260166603	ref|NP_001127971.2 raptor [Rattus norvegicus]	ILDTSSLTQSAPAS[166.9984]PTNK	741202240	586872320	587872512	1119557760	1207619968	1054329472	0.00212804				300794237	ref|NP_001178607.1 LIM and calponin homology domains-containing protein 1 [Rattus norvegicus]	QTPS[166.9984]PDVVLR	397769152	404424512	385481696	297304384	313985728	293851168	0.000374338
281371441	ref|NP_001094148.1 7SK snRNA methylphosphate capping enzyme [Rattus norvegicus]; Duplicate proteins: gi|392352424	ALNAETPKS[166.9984]SPLPAK	813816448	798577344	871595392	1139562240	1180976384	1263058176	0.0022173				16758824	ref|NP_446399.1 serine/threonine-protein kinase MARK1 [Rattus norvegicus]	SRPSS[166.9984]DLNNSTLQSPAHLK	98400624	85848152	80055624	201426480	206319920	182659312	0.000412975
392352171	ref|XP_213569.5 PREDICTED: eukaryotic translation initiation factor 4 gamma 1 isoform 2 [Rattus norvegicus]; Duplicate proteins: gi|392332422	AAS[166.9984]LTEDR	380573824	420697120	408796544	203127024	212446912	212852304	0.00223134				403310662	ref|NP_001258127.1 ubiquitin conjugation factor E4 B [Rattus norvegicus]	LAGGQTSQPTTPLTS[166.9984]PQR	1.15115e+06	1	7.186e+06	34705896	39177452	43441196	0.000452171
11177864	ref|NP_068607.1 transcription factor AP-1 [Rattus norvegicus]	LAS[166.9984]PELER	766349760	696974976	784223680	462723744	459015520	507187488	0.00229846				109509406	ref|XP_001077030.1 PREDICTED: coiled-coil domain-containing protein 6-like [Rattus norvegicus]	LDQPVSAPPS[166.9984]PR	402394656	396312512	472505472	822511936	773263232	869351296	0.000458903
6978755	ref|NP_036973.1 netrin receptor DCC precursor [Rattus norvegicus]	NIEKPAGTDPAGRGS[166.9984]PIQSC[160.0307]QDLTPVSHSQSESQMGSK	46785648	38220248	35258376	78922248	73099384	78490208	0.00232257				392343681	ref|XP_002728694.2 PREDICTED: T-lymphoma invasion and metastasis-inducing protein 2-like isoform 1 [Rattus norvegicus]	QGS[166.9984]PTKDIELQFQR	339802720	354243360	347094720	253996400	262186592	240918720	0.000472482
16758652	ref|NP_446259.1 GRIP1-associated protein 1 [Rattus norvegicus]	SLSSS[166.9984]PQAQPPRPAELSDEEVAELFQR	761499904	747856192	675323328	997584384	932373888	996004352	0.00233831				8394158	ref|NP_059028.1 fatty acid synthase [Rattus norvegicus]	WLSTSIPEAQWQSS[166.9984]LAR	34388512	32334294	37469764	8.27905e+06	1.9862e+06	2.11172e+06	0.000477635
16758156	ref|NP_445869.1 GRB2-associated-binding protein 2 [Rattus norvegicus]	SS[166.9984]PAEFSSSQHLLR	74735712	67895352	73284592	98552944	98644192	90786840	0.00235236				307938308	ref|NP_445831.3 neuronal migration protein doublecortin [Rattus norvegicus]	SKQS[166.9984]PISTPTSPGSLR	100494448	83594464	81360888	168461168	184085776	174314016	0.000481525
16758808	ref|NP_446379.1 band 4.1-like protein 3 [Rattus norvegicus]	LSRS[166.9984]PLK	1202583808	1225799808	1179147904	1019800704	1021448256	1074248704	0.0024451				158303318	ref|NP_058908.2 microtubule-associated protein tau [Rattus norvegicus]	SPVVS[166.9984]GDTSPR	15659902	8942478	5.0817e+06	84817696	100959064	99655760	0.000485007
300797309	ref|NP_001178503.1 dedicator of cytokinesis protein 7 [Rattus norvegicus]	SLSNSNPDISGT[181.014]PTSPDDEVR	173282112	153998336	179633440	235610496	242203504	251953248	0.00255737				157817352	ref|NP_001100847.1 RNA-binding protein MEX3C [Rattus norvegicus]	LS[166.9984]PTFPESIEHPLAR	42922656	40970336	42454964	96203920	99429664	102958448	0.00048565
157786744	ref|NP_001099187.1 dihydropyrimidinase-related protein 2 [Rattus norvegicus]	TVT[181.014]PASSAKTS[166.9984]PAK	13994747904	15288521728	13904968704	8239267328	8796082176	8574571520	0.00258399				162287306	ref|NP_058683.2 ATP-citrate synthase isoform 1 [Rattus norvegicus]	KAKPAMPQDSVPS[166.9984]PR	270322272	231549136	274288032	445246240	476242080	446664768	0.000486722
157821213	ref|NP_001099460.1 kinesin-like protein KIF21B [Rattus norvegicus]	STDIGFTPPS[166.9984]SPPTRPR	504368384	413408704	447416544	814796096	702275840	738053568	0.00263592				392351806	ref|XP_221188.5 PREDICTED: TBC1 domain family member 16-like [Rattus norvegicus]	YITPEGS[166.9984]PVR	171997104	191779536	167159760	291888096	297436096	307414912	0.000499349
401709973	ref|NP_001257914.1 liprin-alpha-3 [Rattus norvegicus]; Duplicate proteins: gi|293344062	S[166.9984]LPGSALELR	27197270	29679938	31651270	4.95295e+06	5104528	5197496	0.00270344				281182798	ref|NP_001094364.1 WD repeat domain 20a [Rattus norvegicus]	S[166.9984]SDKLNLVTK	763324352	763799808	749867008	618657216	593845952	591338176	0.000508368
392338133	ref|XP_001063734.3 PREDICTED: LOW QUALITY PROTEIN: serine/threonine-protein kinase BRSK2 [Rattus norvegicus]	SISGASSGLSTS[166.9984]PLSSPR	148046560	146480656	145261440	204036480	202875280	193182192	0.00278314				71361633	ref|NP_001025092.1 epidermal growth factor receptor substrate 15-like 1 [Rattus norvegicus]	TVFAGAVPVLPAS[166.9984]PPPKDSLR	581073472	626391040	557537984	970606272	1004499392	1069973824	0.000520783
6981182	ref|NP_037198.1 microtubule-associated protein 2 [Rattus norvegicus]	YTVPLPS[166.9984]PVQDSENLSGESGSFYEGTDDK	385621344	390635648	363921632	292152160	304021056	307973440	0.00283642				392345798	ref|XP_003749369.1 PREDICTED: tripartite motif-containing protein 46-like [Rattus norvegicus]	LQESFQGAPDVIS[166.9984]PR	1000547072	952125312	1048898880	1508501504	1562792576	1644317184	0.000521076
9507159	ref|NP_062006.1 synapsin-1 isoform a [Rattus norvegicus]	GSHSQTPS[166.9984]PGALPLGR	824025920	814308288	872268608	1021076928	1039081408	1103267072	0.00299523				62079065	ref|NP_001014192.1 protein FAM48A [Rattus norvegicus]	SPT[181.014]PPPPSSKPSLSR	113982448	116889144	105747880	164809552	153576032	159898016	0.000535141
193788614	ref|NP_001123352.1 uncharacterized protein LOC683626 [Rattus norvegicus]	LKDRLPS[166.9984]IVVEPTEGEVESGELR	29966898	26595742	30446392	18492026	16898560	20342856	0.00302612				12831215	ref|NP_075584.1 potassium channel subfamily K member 10 [Rattus norvegicus]	AHS[166.9984]LDMLSPEKR	129389688	135043968	129252224	157203264	155766464	162138528	0.000562084
68163407	ref|NP_001020137.1 sterile alpha motif domain-containing protein 14 [Rattus norvegicus]	SAPSSDS[166.9984]SPSFVR	84313360	85513984	85931952	162342720	166406096	151768944	0.0030657				392352874	ref|XP_002728080.2 PREDICTED: centrosomal protein of 170 kDa [Rattus norvegicus]	LGS[166.9984]LSAR	79024048	78444256	85003488	50331792	52042408	44248760	0.000578967
300793740	ref|NP_001178582.1 protein TANC2 [Rattus norvegicus]	DSAYISSS[166.9984]PLGSHQVFDFR	474753440	497719776	518782944	618749632	662706496	679011840	0.00307291				260166603	ref|NP_001127971.2 raptor [Rattus norvegicus]	ILDTSSLTQSAPAS[166.9984]PTNK	843247296	686458432	776151488	1585656576	1409682432	1569505280	0.000595126
13929188	ref|NP_114019.1 reticulon-4 [Rattus norvegicus]	DSEGRNEDAS[166.9984]FPSTPEPVKDSSR	575625536	547693440	525970816	307063968	378903040	307906272	0.00307478				166091429	ref|NP_072138.2 septin-7 isoform a [Rattus norvegicus]	ILEQQNSSRT[181.014]LEK	1282179328	1318833792	1126865152	559079936	398844448	415895872	0.000602383
308044609	ref|NP_001182761.1 serine/threonine-protein kinase DCLK2 isoform a [Rattus norvegicus]	SSSSSPTSPGS[166.9984]FR	48216820	49744156	60854636	89988232	90652392	80441064	0.00308981				392352691	ref|XP_003751285.1 PREDICTED: transmembrane and coiled-coil domains protein 2 isoform 1 [Rattus norvegicus]; Duplicate proteins: gi|392332763	ALSGS[166.9984]ATLVSSPK	127441384	118169016	143548208	274539104	244269952	273304192	0.000603972
14091754	ref|NP_114458.1 glutamate receptor-interacting protein 1 [Rattus norvegicus]	SNT[181.014]LPSDVGR	237193200	243794720	267230480	162141520	187098560	165717376	0.00316534				13929188	ref|NP_114019.1 reticulon-4 [Rattus norvegicus]	NEDASFPST[181.014]PEPVK	456718912	341249664	394565824	798278592	834245440	904443264	0.000618147
109509406	ref|XP_001077030.1 PREDICTED: coiled-coil domain-containing protein 6-like [Rattus norvegicus]	SGGIVIS[166.9984]PFRLEELTNR	24197852	24700172	27761084	11653487	14570325	16259554	0.00321132				197333726	ref|NP_001094020.1 pre-mRNA-splicing factor SLU7 [Rattus norvegicus]	LVEQANS[166.9984]PK	966156096	916443712	951789312	745305728	728055936	766629440	0.000626409
392352705	ref|XP_003751288.1 PREDICTED: neuron navigator 1-like [Rattus norvegicus]; Duplicate proteins: gi|392332774	TPPVAVTS[166.9984]PITHTAQSALK	44450868	46599348	39116072	19822544	21179938	23679466	0.00328158				199561355	ref|NP_001019969.2 Atpase, class I, type 8B, member 2 [Rattus norvegicus]	RYPSSISSS[166.9984]PQK	935357952	854150016	948981056	1354099200	1336998656	1257893888	0.000649303
13929188	ref|NP_114019.1 reticulon-4 [Rattus norvegicus]	NEDAS[166.9984]FPSTPEPVKDSSR	1621458048	1719057152	1751528064	1063358528	1064963840	1080277376	0.00334444				157818405	ref|NP_001102462.1 periphilin-1 [Rattus norvegicus]	SIQSLKTS[166.9984]R	90653704	98428464	86072488	45309300	39098596	49372788	0.000650111
392345299	ref|XP_226732.5 PREDICTED: microtubule-associated serine/threonine-protein kinase 4-like [Rattus norvegicus]	SDS[166.9984]LPSFR	63898020	68151656	69959688	93414072	85620208	86245176	0.00336095				158186657	ref|NP_001100239.2 adenomatous polyposis coli protein 2 [Rattus norvegicus]	RS[166.9984]PLATPTGGPLPGPGGSPVPK	172698448	182478048	180078096	129119176	140772144	133544776	0.000676376
392334535	ref|XP_003753203.1 PREDICTED: uncharacterized protein C6orf174 homolog [Rattus norvegicus]; Duplicate proteins: gi|293355432	ELS[166.9984]LKR	122402824	124291512	146935104	49314860	63019380	53326604	0.00336344				157823265	ref|NP_001101263.1 acetyl-coenzyme A synthetase, cytoplasmic [Rattus norvegicus]	VRGWS[166.9984]PPPEVR	1205337472	1215966848	1151925632	1443591424	1489307392	1522226816	0.000685963
300797136	ref|NP_001177995.1 retinoblastoma-like protein 1 [Rattus norvegicus]	DMQPLS[166.9984]PISVHER	11459167	10383152	10545651	16345487	18706222	17761084	0.00338362				328683463	ref|NP_112612.2 low-density lipoprotein receptor-related protein 4 precursor [Rattus norvegicus]	RGS[166.9984]LPDTGWK	57104960	55530392	56896744	30276158	26550844	30614788	0.000726554
16758540	ref|NP_446174.1 CLIP-associating protein 2 [Rattus norvegicus]	IPRPSVS[166.9984]QGC[160.0307]S[166.9984]R	1134754304	1426282496	1155177088	317094880	591890368	459506144	0.00343253				300793740	ref|NP_001178582.1 protein TANC2 [Rattus norvegicus]	ELPLTQAPSAHSSIASGSC[160.0307]PGT[181.014]PEMR	175215344	143868160	170991120	273641888	290178944	300442112	0.00073402
13162335	ref|NP_077061.1 ena/VASP-like protein [Rattus norvegicus]	VQRPEDASGGSSPSGT[181.014]SK	84570688	82602312	78717688	65156988	69992528	68015112	0.00346577				157820313	ref|NP_001100603.1 PERQ amino acid-rich with GYF domain-containing protein 1 [Rattus norvegicus]	GLPLS[166.9984]PR	173702080	185382400	181147840	141478528	131082728	137611152	0.000734189
22129749	ref|NP_671485.1 protein CASC3 [Rattus norvegicus]	GTVTGERQS[166.9984]GDGQESTEPVENK	700241792	698849856	728955520	614184768	599280064	637298752	0.00349878				392348167	ref|XP_003750035.1 PREDICTED: SH3-containing GRB2-like protein 3-interacting protein 1-like isoform 2 [Rattus norvegicus]; Duplicate proteins: gi|392340566	LARPFPTGT[181.014]PPPLPPK	278339232	300556928	270117920	184054864	156903440	161789072	0.00075429
13242233	ref|NP_077322.1 stathmin-3 [Rattus norvegicus]	DAS[166.9984]LEELQKR	196936320	197258912	175131280	124156512	141769488	120701192	0.00357392				13929188	ref|NP_114019.1 reticulon-4 [Rattus norvegicus]	NEDASFPST[181.014]PEPVKDSSR	4220948992	4190207488	4269682944	9205480448	8760755200	9228121088	0.00078139
307938308	ref|NP_445831.3 neuronal migration protein doublecortin [Rattus norvegicus]	SKQS[166.9984]PISTPTSPGSLRK	402064960	343780544	352367040	554329792	540096576	489929888	0.00377257				392343117	ref|XP_003754801.1 PREDICTED: IQ motif and SEC7 domain-containing protein 2-like [Rattus norvegicus]	SSS[166.9984]PGAGGGHSTSTSTSPATTLQR	98574320	108675808	123023864	269645152	271081696	263292592	0.000785022
57527425	ref|NP_001009693.1 thyroid hormone receptor-associated protein 3 [Rattus norvegicus]	ERSPALKS[166.9984]PLQSVVVR	34233148	32197024	34629356	24470212	24656778	25269382	0.00389628				253735705	ref|NP_062258.2 Golgi reassembly-stacking protein 1 [Rattus norvegicus]	KPPSASSPGT[181.014]PAK	41742008	44315148	32167198	104865216	99657072	99399568	0.000785705
209447061	ref|NP_001129276.1 uncharacterized protein LOC360632 [Rattus norvegicus]	GQTPLTEGSEDLDGHS[166.9984]DPEESFAR	225328960	216300432	237927504	283729088	275362432	286868768	0.00396135				27465617	ref|NP_775166.1 abl interactor 2 [Rattus norvegicus]	HTPPTIGGS[166.9984]LPYR	477838944	468601792	519237888	212383712	189584560	198738688	0.000792458
61557337	ref|NP_001013241.1 poly(rC)-binding protein 2 [Rattus norvegicus]	LHQLAMQQSHFPMTHGNTGFSGIESSS[166.9984]PEVK	827454912	533784448	556078208	1402558848	1496040704	1262936192	0.00415897				401709973	ref|NP_001257914.1 liprin-alpha-3 [Rattus norvegicus]; Duplicate proteins: gi|293344062	GEGPAIPGDT[181.014]PPPTPR	954039296	999503936	1060783360	558542848	598086464	629129856	0.000800326
8393901	ref|NP_058894.1 serine/threonine-protein kinase PAK 1 [Rattus norvegicus]	YMS[166.9984]FTDK	447754432	427440480	384194976	590511616	587057792	556006912	0.00417016				157822407	ref|NP_001101475.1 microtubule-associated serine/threonine-protein kinase 2 [Rattus norvegicus]	SLS[166.9984]EEKEDHSDGLAGLK	279681184	266949392	234992992	411752128	460128032	445408736	0.000815961
308044609	ref|NP_001182761.1 serine/threonine-protein kinase DCLK2 isoform a [Rattus norvegicus]	SSSSSPTS[166.9984]PGSFR	231723696	245302960	244720864	206448720	197368736	211217728	0.00418566				6981182	ref|NP_037198.1 microtubule-associated protein 2 [Rattus norvegicus]	SGTSTPTTPGSTAITPGT[181.014]PPSYSSR	2891319552	2453645824	3169582080	5591471616	5412731392	5013063680	0.000894495
392333417	ref|XP_003752890.1 PREDICTED: probable E3 ubiquitin-protein ligase MYCBP2 [Rattus norvegicus]; Duplicate proteins: gi|310689069	SKS[166.9984]DSYTLDPDTLR	219363152	225420432	215751216	291413440	309628512	285535360	0.00419571				157820993	ref|NP_001101241.1 anaphase-promoting complex subunit 1 [Rattus norvegicus]	FNLSSHNQS[166.9984]PK	401864608	408910048	436427328	569481408	542493952	533448640	0.000928917
281182798	ref|NP_001094364.1 WD repeat domain 20a [Rattus norvegicus]	S[166.9984]SDKLNLVTK	675833344	645343232	668205120	550123776	555015424	546506496	0.00419592				308044609	ref|NP_001182761.1 serine/threonine-protein kinase DCLK2 isoform a [Rattus norvegicus]	GNGLIPS[166.9984]PAHS[166.9984]AHC[160.0307]SFYR	262098560	229573312	252094848	145447088	123226360	111105576	0.000961402
224451084	ref|NP_653346.2 G-protein-signaling modulator 1 isoform a [Rattus norvegicus]	LTS[166.9984]PAAAEKPDLAGYEAQGARPK	300510432	316245824	320453728	239932400	240035200	210067040	0.00423197				392352874	ref|XP_002728080.2 PREDICTED: centrosomal protein of 170 kDa [Rattus norvegicus]	LGEAS[166.9984]DSELADADK	104761008	104115512	90489896	22969082	29506264	23056858	0.000963242
392349235	ref|XP_234921.5 PREDICTED: RNA-binding protein MEX3D [Rattus norvegicus]	SSGGGGAATT[181.014]PRHS[166.9984]PTLPEPGGLSLELPLAR	112822184	118917360	119261384	62453800	61861064	77165888	0.00424357				392333045	ref|XP_002725001.2 PREDICTED: uncharacterized protein KIAA1211 [Rattus norvegicus]; Duplicate proteins: gi|392353079	DSQPPS[166.9984]PSLLEEPK	741386496	600991488	764724352	1261759616	1279434496	1385721728	0.000974372
8393696	ref|NP_058862.1 stathmin [Rattus norvegicus]	S[166.9984]HEAEVLK	1535273088	1529414272	1442730880	2658297856	2413628160	2374071552	0.0043367				158187550	ref|NP_001099605.2 sorting nexin 2 [Rattus norvegicus]	SIS[166.9984]APVIFDR	55176416	49657156	53164344	71716432	69306800	73759024	0.00097955
196115075	ref|NP_001124485.1 armadillo repeat gene deleted in velo-cardio-facial syndrome [Rattus norvegicus]	DIPSYGSLS[166.9984]R	54967016	61174476	69570728	26718350	24299766	33671172	0.00434808				300798560	ref|NP_001178563.1 Golgi-specific brefeldin A-resistance guanine nucleotide exchange factor 1 [Rattus norvegicus]	ADAPDAGAQS[166.9984]DSELPSYHQNDVSLDR	1553701248	1458786432	1535090432	1899950464	1857717504	1811487872	0.000987398
157817901	ref|NP_001101131.1 zinc finger, C2HC-type containing 1A [Rattus norvegicus]	NTT[181.014]PPSLAR	1432088960	1280338048	1291080704	1031723712	887900288	937607616	0.00436664				293361202	ref|XP_236367.4 PREDICTED: talin-2 [Rattus norvegicus]; Duplicate proteins: gi|293349323	LDEGT[181.014]PPEPK	85600408	72568816	84866376	13048224	19197462	19343444	0.00101305
39930373	ref|NP_058867.1 protein kinase C epsilon type [Rattus norvegicus]	LAAGAESPQPASGNS[166.9984]PSEDDR	109495688	114081192	110318400	132249696	129776008	124776712	0.00437208				157819181	ref|NP_001100374.1 mitogen-activated protein kinase kinase kinase kinase 4 [Rattus norvegicus]	DSPLQGSGQQNSQAGQRNS[166.9984]TSSIEPR	82123520	93843608	81596792	35407808	36611884	28911020	0.00101603
392349939	ref|XP_002729937.2 PREDICTED: hepatocyte cell adhesion molecule-like [Rattus norvegicus]	SEADT[181.014]LPR	22016478	17395488	20996876	11120272	7243740	6.20348e+06	0.00437577				300798560	ref|NP_001178563.1 Golgi-specific brefeldin A-resistance guanine nucleotide exchange factor 1 [Rattus norvegicus]	AASSSSPGS[166.9984]PVASSPSK	29287302	34611092	60277952	152153680	138484272	168971072	0.00103731
157817442	ref|NP_001100852.1 zinc finger protein 532 [Rattus norvegicus]	KAASDSC[160.0307]KEPVANS[166.9984]R	223695856	229858800	262102720	126246888	148296128	146181760	0.0044109				158636020	ref|NP_001100346.1 protein ENL [Rattus norvegicus]	LESLS[166.9984]PK	295998016	315653920	307379168	205791424	211415536	231235264	0.00105177
300797536	ref|NP_001178014.1 protein MICAL-3 [Rattus norvegicus]	GRS[166.9984]EEELEASK	214008640	233110416	252575248	154327696	124927584	156563408	0.00442519				392332740	ref|XP_002728040.2 PREDICTED: CLIP-associating protein 1 [Rattus norvegicus]	NSSNAGVGS[166.9984]PSNTIGR	2545715968	2440272128	2831928064	1183891840	980612672	987933696	0.00106854
11693144	ref|NP_071777.1 myomegalin [Rattus norvegicus]	S[166.9984]TLGDSDTVAGLEK	179665984	210587296	181133472	276804192	305743392	326920960	0.00456442				66730360	ref|NP_001019449.1 microtubule-associated protein 4 [Rattus norvegicus]	ATSPSTLVSTGSSS[166.9984]RSPSTTLPK	1429017472	1490244864	1589741440	2121230208	1975512064	2029576320	0.00108345
58865372	ref|NP_001011901.1 heat shock protein 105 kDa [Rattus norvegicus]	IES[166.9984]PKLER	5725735936	5505544704	5590170624	4832952320	4956244480	5120966144	0.00460773				209364556	ref|NP_001129226.1 transcription regulator protein BACH2 [Rattus norvegicus]	KQPS[166.9984]PAPPPGTPTGATSLDR	533538208	508187584	522687136	628368448	626838400	638017024	0.00111737
78365244	ref|NP_058686.2 alpha-adducin [Rattus norvegicus]	QKGS[166.9984]EENLDETR	251570800	213511248	224357216	137260832	147318288	125024072	0.0046417				13027458	ref|NP_076490.1 caM kinase-like vesicle-associated protein [Rattus norvegicus]	S[166.9984]ATPATDGSATPATDGSVTPATDGSITPATDGSVTPATDR	1	1	1	18262480	16605030	16463577	0.00113724
392350887	ref|XP_003750789.1 PREDICTED: kinesin family member 1A isoform 2 [Rattus norvegicus]	TPQPC[160.0307]SRPAS[166.9984]PEPELLPELDSK	117236592	98041312	85710592	196752336	164959312	202239792	0.0048037				392352555	ref|XP_003751243.1 PREDICTED: ataxin-2 [Rattus norvegicus]	TNS[166.9984]PSASPSVLSNAEHK	18888282	23749194	24259192	84632320	89105192	75882264	0.00114994
6978469	ref|NP_037349.1 afadin [Rattus norvegicus]	TQVLS[166.9984]PDSLFTAK	584132096	643581248	631708608	501142016	450292832	494299360	0.00490369				157820047	ref|NP_001101210.1 catenin delta-1 [Rattus norvegicus]	APS[166.9984]RQDVYGPQPQVR	116985000	141829856	132034288	57670648	51630060	35270824	0.00116079
25742568	ref|NP_037066.1 dihydropyrimidinase-related protein 3 [Rattus norvegicus]	GM[147.0354]YDGPVFDLTT[181.014]TPK	47560284	48460112	61315604	22924092	19277934	12916238	0.00494078				158749620	ref|NP_062090.1 microtubule-associated protein 1B [Rattus norvegicus]	LSPAKSPSLSPS[166.9984]PPS[166.9984]PIEKTPLGER	501511200	461299328	643155136	1345921152	1141712640	1189889152	0.00118585
21914829	ref|NP_071601.2 programmed cell death protein 4 [Rattus norvegicus]	SGVAVPTS[166.9984]PK	1316541184	1313953792	1317711360	1094832384	1099801088	1141262976	0.00496101				392348112	ref|XP_003750019.1 PREDICTED: 40S ribosomal protein S6-like [Rattus norvegicus]; Duplicate proteins: gi|8394224	LSSLRAS[166.9984]TSK	432753600	428063104	396744480	309202688	272688096	292824224	0.0012008
157818449	ref|NP_001102005.1 cell division cycle and apoptosis regulator protein 1 [Rattus norvegicus]	EIAT[181.014]PTHWSK	114988976	120295120	127161336	88549248	87133736	99321272	0.00515338				158749606	ref|NP_001099892.1 Traf2 and NCK interacting kinase [Rattus norvegicus]	SEGS[166.9984]PVLPHEPSK	3860799488	4226326528	3917610240	2517627648	2774075648	2877001472	0.00122411
300794936	ref|NP_001178898.1 hyccin [Rattus norvegicus]	S[166.9984]PSPAIGC[160.0307]VAGADAHR	53300876	57897004	62841584	80482656	82230320	84709000	0.00526377				16758426	ref|NP_446075.1 long-chain-fatty-acid--CoA ligase 4 [Rattus norvegicus]	AKPTSDKPGS[166.9984]PYR	272022304	327180384	230156192	619800064	598133120	548700864	0.00124019
392352874	ref|XP_002728080.2 PREDICTED: centrosomal protein of 170 kDa [Rattus norvegicus]	LGEAS[166.9984]DSELADADK	73377080	90955872	99029936	22017380	42748064	31849440	0.0052833				84781733	ref|NP_001034115.1 E3 ubiquitin-protein ligase UBR4 [Rattus norvegicus]	AAPPPPPPPPPLESS[166.9984]PR	608158656	640762624	652927104	483992192	461816160	490629280	0.00127519
22758142	ref|NP_690003.1 calcium-regulated heat stable protein 1 [Rattus norvegicus]	GNVVPS[166.9984]PLPTRR	9486410752	8894616576	9590319104	8031396352	7774290432	7376691712	0.00546676				157820891	ref|NP_001102103.1 receptor expression-enhancing protein 1 [Rattus norvegicus]	SFS[166.9984]MQDLTTIRGDGAPAPSGPPPPGSGR	1114894720	1032149376	1128479872	1492985984	1410883200	1530935552	0.00127853
11067437	ref|NP_067731.1 serine/threonine-protein kinase MARK2 [Rattus norvegicus]	SRNS[166.9984]PLLDR	1266559616	1207184256	1268458240	1067378368	1111215872	1122891520	0.00547299				8393901	ref|NP_058894.1 serine/threonine-protein kinase PAK 1 [Rattus norvegicus]	DVATSPISPT[181.014]ENNTTPPDALTR	175086592	166463296	163299552	220535024	206147888	215273968	0.00128971
13027458	ref|NP_076490.1 caM kinase-like vesicle-associated protein [Rattus norvegicus]	AAAT[181.014]PEPAVAQPDSTALEGATGQAPPSSK	76267776	65417568	72637928	45235920	32953850	29383330	0.00547751				117647220	ref|NP_001071113.1 cAMP-dependent protein kinase catalytic subunit beta [Rattus norvegicus]	FRGSGDT[181.014]SNFDDYEEEEIR	6.42491e+06	7026474	2.52125e+06	25609336	23172954	23880390	0.0013092
287328046	ref|NP_001165608.1 myosin 18a [Rattus norvegicus]	GSIILDSGHLSTASS[166.9984]SDDLKGEEGSFR	65181456	83300560	76235416	172376816	151955472	138345376	0.0054798				29789269	ref|NP_113796.1 glutamate receptor 1 precursor [Rattus norvegicus]	TST[181.014]LPR	15479278	14862607	13349359	7.88298e+06	7045823	6.52525e+06	0.00132882
157820649	ref|NP_001100545.1 forkhead box protein K2 [Rattus norvegicus]	SAPAS[166.9984]PNHAGVLSAHSSGAQTPESLSR	21386468	25456050	26922378	97192640	105547448	122003448	0.00550817				194474040	ref|NP_001124014.1 beta-1-syntrophin [Rattus norvegicus]	GSGTGHPGTGVPQAPDS[166.9984]PAGVR	355904224	365361600	323185216	215073696	180220048	220144672	0.00133522
300794532	ref|NP_001178622.1 rho GTPase-activating protein 21 [Rattus norvegicus]; Duplicate proteins: gi|293342914	RNS[166.9984]EGSEASC[160.0307]TEGSLTPSLDSR	303840640	311933920	328098272	410215520	409721760	409284864	0.00551962				62078789	ref|NP_001014051.1 protein FAM122A [Rattus norvegicus]	RIDFIPVSPAPS[166.9984]PTR	50530012	52029684	42967680	123223432	136724912	143837344	0.00134954
392352705	ref|XP_003751288.1 PREDICTED: neuron navigator 1-like [Rattus norvegicus]; Duplicate proteins: gi|392332774	GKTPPVAVTS[166.9984]PITHTAQSALK	347681216	338632224	385393024	258322688	232386672	240126928	0.00560368				293359972	ref|XP_002729681.1 PREDICTED: dapper homolog 1 isoform 1 [Rattus norvegicus]; Duplicate proteins: gi|293348129	ESNQVSAVS[166.9984]PK	96974824	115247552	100879544	35966752	48608912	50608904	0.00137975
8394389	ref|NP_058805.1 synapsin-3 [Rattus norvegicus]	M[147.0354]SQLLVPGASVPS[166.9984]PLRPWGPQTK	225625568	205421472	193621712	145724432	105812216	119171696	0.00560679				157786922	ref|NP_001099399.1 zinc finger CCHC domain-containing protein 8 [Rattus norvegicus]	GTPPLT[181.014]PSDSPQPRPTASGVDEDALTLEELEEQQR	32758812	38481060	34600340	4773244	12127768	11594353	0.00140238
157823615	ref|NP_001100796.1 kelch repeat and BTB domain-containing protein 11 [Rattus norvegicus]	SGSRPQS[166.9984]PSGDAESR	73899288	72289688	79289960	128312224	138477312	118850096	0.00564209				160333510	ref|NP_001103835.1 neural Wiskott-Aldrich syndrome protein [Rattus norvegicus]	VIY[243.0297]DFIEK	114777552	102682360	122070080	165825200	181269552	172423776	0.00142044
148747111	ref|NP_789827.3 deubiquitinating protein VCIP135 [Rattus norvegicus]	ESS[166.9984]PSHGLLK	175715952	190592064	193373056	221345888	241037872	241667744	0.00566148				157822407	ref|NP_001101475.1 microtubule-associated serine/threonine-protein kinase 2 [Rattus norvegicus]	NLS[166.9984]PEEEKPQPPSVR	454390496	434308576	469090848	880838336	799763840	815608768	0.00144396
160333510	ref|NP_001103835.1 neural Wiskott-Aldrich syndrome protein [Rattus norvegicus]	KVEQNSRPVS[166.9984]C[160.0307]SGR	105305344	100916096	111504800	135526512	152471232	141279648	0.00569926				67078496	ref|NP_001019932.1 leucine-rich repeat flightless-interacting protein 2 [Rattus norvegicus]	NSASATTPLSGNS[166.9984]SR	186998160	191382384	218124528	91862240	89015936	73521472	0.00149273
282154815	ref|NP_001164067.1 baculoviral IAP repeat-containing protein 6 [Rattus norvegicus]	S[166.9984]LDGLSR	92468680	89414960	95214928	106997952	104734832	103725184	0.00574663				157817085	ref|NP_001101384.1 brain-specific angiogenesis inhibitor 2 precursor [Rattus norvegicus]	LGS[166.9984]LER	78510552	78492592	75141720	51268808	44952260	51768672	0.00150627
199561355	ref|NP_001019969.2 Atpase, class I, type 8B, member 2 [Rattus norvegicus]	STS[166.9984]APQMSPGSSDNQSSSPQPAQQK	213310080	228667008	198497376	285900640	293393472	297732736	0.00580135				392350887	ref|XP_003750789.1 PREDICTED: kinesin family member 1A isoform 2 [Rattus norvegicus]	SDS[166.9984]LILDHQWELEK	1148399360	1044784256	1118014976	1766787072	1592023424	1695941248	0.00151115
16758652	ref|NP_446259.1 GRIP1-associated protein 1 [Rattus norvegicus]	SRTGLEELVLSEMNS[166.9984]PSR	52766052	59433140	57600548	84783168	75372448	76029584	0.00582523				187937036	ref|NP_001120765.1 nuclear-interacting partner of ALK [Rattus norvegicus]	SQDAAVS[166.9984]PSSEQSEKSPGPIVSR	24078914	22992324	23422688	18997196	19026126	20190186	0.00151267
6981182	ref|NP_037198.1 microtubule-associated protein 2 [Rattus norvegicus]	SGTSTPTTPGSTAITPGT[181.014]PPSYSSR	2575829760	2344865024	2722579712	5318514688	4917799936	4405245440	0.00584046				164565360	ref|NP_001101182.2 CTTNBP2 N-terminal like [Rattus norvegicus]	DLS[166.9984]PTLLDNSAAK	267604528	200120800	273077376	516465088	453849568	502077760	0.00152385
392349474	ref|XP_003750387.1 PREDICTED: E3 ubiquitin-protein ligase UBR5 [Rattus norvegicus]	RIS[166.9984]QSQPVR	680458688	727972224	732422592	830192128	811610560	854682048	0.00585737				157786744	ref|NP_001099187.1 dihydropyrimidinase-related protein 2 [Rattus norvegicus]	TVT[181.014]PASSAKTSPAK	313840896	341572864	354588704	229342464	198388240	207169440	0.00154723
221325616	ref|NP_001138312.1 hypothetical protein LOC689074 [Rattus norvegicus]	DLPDGHAVS[166.9984]PR	526662464	542040128	540515200	455417120	421401280	453085792	0.00592613				392345775	ref|XP_003749362.1 PREDICTED: nestin-like [Rattus norvegicus]	RKS[166.9984]IDTQEPLWSTEVAR	2269220608	2289377280	2010388480	12264143	41474556	16367500	0.00156123
12083667	ref|NP_073194.1 small glutamine-rich tetratricopeptide repeat-containing protein alpha [Rattus norvegicus]	SRTPSAS[166.9984]HEEQQE	1580530944	1337652864	1401841408	2522985472	2640406528	2198637056	0.00599329				158749620	ref|NP_062090.1 microtubule-associated protein 1B [Rattus norvegicus]	LSPAKS[166.9984]PSLSPSPPSPIEK	1038987968	1117944064	1134287872	1972495232	1903160832	1767034752	0.00158062
166091429	ref|NP_072138.2 septin-7 isoform a [Rattus norvegicus]	ILEQQNSSRT[181.014]LEK	1627893248	1424961280	1307199872	579647104	656299776	538090304	0.00604876				293359972	ref|XP_002729681.1 PREDICTED: dapper homolog 1 isoform 1 [Rattus norvegicus]; Duplicate proteins: gi|293348129	T[181.014]SPGGGPVASTESK	39204188	36024192	42402516	23461676	18797254	18090038	0.00161888
9507135	ref|NP_062040.1 spectrin beta chain, brain 2 [Rattus norvegicus]	S[166.9984]SESAHVATLPAR	261331120	256261680	244870064	297804800	300724256	282839616	0.00606368				158749620	ref|NP_062090.1 microtubule-associated protein 1B [Rattus norvegicus]	DVSDERLS[166.9984]PAKSPSLSPSPPSPIEK	557383232	597704704	610661120	992440896	933625856	891008256	0.00162725
396941664	ref|NP_001257553.1 cytoplasmic dynein 1 intermediate chain 2 isoform 2 [Rattus norvegicus]	SVST[181.014]PSEAGSQDSGDGAVGSR	40369108	46172888	36080388	8502788	7.38208e+06	9569461	0.00612347				157821749	ref|NP_001101855.1 dematin [Rattus norvegicus]	DSSVPGS[166.9984]PSNIVAK	296348448	267087776	305461376	408495072	407215520	446014496	0.00165668
11067437	ref|NP_067731.1 serine/threonine-protein kinase MARK2 [Rattus norvegicus]	VPAS[166.9984]PLPGLDR	84539392	81805584	84023600	65660528	57553200	60191708	0.00615585				21914829	ref|NP_071601.2 programmed cell death protein 4 [Rattus norvegicus]	FVS[166.9984]EGDGGR	641943744	666349888	745219968	403709216	325617408	360527296	0.00166917
157818115	ref|NP_001101990.1 protein PAT1 homolog 1 [Rattus norvegicus]	RSTS[166.9984]PIIGSPPVR	372848992	320354176	344982528	239265920	213047968	231692144	0.00626013				8394389	ref|NP_058805.1 synapsin-3 [Rattus norvegicus]	SPGS[166.9984]PQLSR	5068241920	4963234304	5387857408	4008563968	3618122240	3879197952	0.00168465
24025618	ref|NP_705885.1 disabled homolog 1 [Rattus norvegicus]	EGVY[243.0297]DVPK	113192104	109073080	119159880	96433128	85307680	90771960	0.00629489				281371436	ref|NP_001163869.1 furry homolog [Rattus norvegicus]	SFS[166.9984]VPKK	124486712	118750512	121364608	144412976	143051648	141718704	0.0017079
403420618	ref|NP_001094161.1 nuclear mitotic apparatus protein 1 [Rattus norvegicus]	RVSS[166.9984]ETHQGPGTPESK	109879976	125018952	146263728	223532960	213674752	227064624	0.00630167				293361078	ref|XP_576396.3 PREDICTED: E3 ubiquitin-protein ligase CBL-like isoform 2 [Rattus norvegicus]; Duplicate proteins: gi|293349179	IKPSSS[166.9984]ANAIYSLAARPLPVPK	480626720	529225440	447704128	726808640	777524672	697945920	0.00171086
6981182	ref|NP_037198.1 microtubule-associated protein 2 [Rattus norvegicus]	T[181.014]PGTPGTPSYPR	2352018432	2448745728	2275827456	1718938880	1536068992	1842891008	0.00651362				392352878	ref|XP_003751332.1 PREDICTED: melanoma inhibitory activity protein 3-like [Rattus norvegicus]	HSASDPGPPPVVNSS[166.9984]SR	145548256	160126272	141788048	30476516	30159384	33306882	0.00171221
78365244	ref|NP_058686.2 alpha-adducin [Rattus norvegicus]	YSDVEVPASVTGHSFASDGDSGTC[160.0307]S[166.9984]PLR	1814390528	1850980608	1921404032	2075279872	2127181056	2071362944	0.0066547				158749620	ref|NP_062090.1 microtubule-associated protein 1B [Rattus norvegicus]	DLTGQVST[181.014]PPVK	8172223488	8555231232	8621426688	5769230336	6016552960	6514957312	0.00171924
13591936	ref|NP_112286.1 drebrin [Rattus norvegicus]	SPSDSS[166.9984]TASTPITEQIER	79974912	107259264	82480200	42010300	26522706	21352482	0.00668511				66730360	ref|NP_001019449.1 microtubule-associated protein 4 [Rattus norvegicus]	S[166.9984]PSTTLPK	2075570816	1919380480	2085635584	2621120768	2474648576	2593259776	0.0017813
157820515	ref|NP_001101076.1 SH3 and PX domain-containing protein 2A [Rattus norvegicus]	RTS[166.9984]PASSLQR	174841632	186470336	190254464	135721600	125686488	149185744	0.00677835				392334535	ref|XP_003753203.1 PREDICTED: uncharacterized protein C6orf174 homolog [Rattus norvegicus]; Duplicate proteins: gi|293355432	MKELS[166.9984]LK	227803104	232252464	229888880	119034072	124361696	137498048	0.00183117
155369690	ref|NP_001094474.1 spermatogenesis-defective protein 39 homolog [Rattus norvegicus]	TRPGS[166.9984]FQSLSDALSDTPAK	165398912	183235696	204059408	258432000	276908128	246252096	0.00678509				153945784	ref|NP_001037710.1 arf-GAP with SH3 domain, ANK repeat and PH domain-containing protein 1 [Rattus norvegicus]	SHTGDLS[166.9984]PNVQSR	282664288	251937248	284607456	400700640	379438912	389065184	0.00183734
157823673	ref|NP_001100799.1 zinc finger protein 828 [Rattus norvegicus]	KPSGS[166.9984]PDLWK	816224704	842534080	846495488	775531968	773699840	757046016	0.00702764				300798201	ref|NP_001178046.1 pygopus homolog 1 [Rattus norvegicus]	GGDSGLDGLGGPNIQLGS[166.9984]PDKK	95588768	88740632	92653584	74528312	70031496	67031632	0.00184181
157820515	ref|NP_001101076.1 SH3 and PX domain-containing protein 2A [Rattus norvegicus]	ETEENPAGAC[160.0307]ENQGS[166.9984]PLKLK	118303600	115711376	114762832	134830960	144332048	141193936	0.00709689				392339188	ref|XP_003753748.1 PREDICTED: ras-specific guanine nucleotide-releasing factor RalGPS1-like isoform 2 [Rattus norvegicus]	LVSS[166.9984]KEDLAGPSAGSSSAR	228841808	214358064	219699536	181551840	176460688	165734896	0.0018738
293359116	ref|XP_232614.5 PREDICTED: brefeldin A-inhibited guanine nucleotide-exchange protein 1 [Rattus norvegicus]; Duplicate proteins: gi|293347221	S[166.9984]VDIHDSAQPR	463744672	465588864	487324576	383825376	383748256	384621376	0.00723423				8393538	ref|NP_058964.1 hydroxymethylglutaryl-CoA synthase, cytoplasmic [Rattus norvegicus]	PGS[166.9984]LPLNAEAC[160.0307]WPK	72794336	68757568	63903088	101985608	92795792	102323920	0.00189702
16758828	ref|NP_446401.1 potassium voltage-gated channel subfamily H member 2 [Rattus norvegicus]	RLS[166.9984]LPGQLGALTSQPLHR	11523293	8998146	9271339	14839655	15045998	17471062	0.00738234				52138743	ref|NP_001004446.1 probable global transcription activator SNF2L2 [Rattus norvegicus]	IS[166.9984]PIQKPQGLDPVEILQER	78572440	87484520	75244608	44069412	50255924	39455592	0.0019004
157817592	ref|NP_001100524.1 protein HEXIM2 [Rattus norvegicus]	EIQS[166.9984]EDEGTAPAGDGSSC[160.0307]NIR	188134384	209306624	202681184	266675312	262289216	264037856	0.00738619				392346234	ref|XP_231161.6 PREDICTED: GTPase-activating protein and VPS9 domain-containing protein 1 [Rattus norvegicus]; Duplicate proteins: gi|392339193	EVS[166.9984]SRPSTPGLSVVSGISATSEDIPNKIEDLR	110261392	130841016	92459392	216407120	259132688	229849680	0.00191476
13928842	ref|NP_113803.1 zinc finger protein 148 [Rattus norvegicus]	GGLLTSEEDSGFSTS[166.9984]PKDNSLPK	76102088	77589096	62786692	114773912	98411680	104222656	0.00743936				392346028	ref|XP_342338.5 PREDICTED: ankyrin-2 [Rattus norvegicus]	TPTEEGT[181.014]PTSEQNPFLFQEGK	172143840	120685080	159751376	289047136	297564704	338502880	0.00193435
158749620	ref|NP_062090.1 microtubule-associated protein 1B [Rattus norvegicus]	ITKT[181.014]PQASTYSYETSDR	224321632	183105168	211590576	104949264	120486280	125346976	0.00755881				25742568	ref|NP_037066.1 dihydropyrimidinase-related protein 3 [Rattus norvegicus]	GS[166.9984]PTRPNPPVR	555355930624	560606806016	537765183488	622755315712	612261625856	637682122752	0.00198039
8394389	ref|NP_058805.1 synapsin-3 [Rattus norvegicus]	SPGS[166.9984]PQLSR	6074787840	6035194880	5884299776	5493490176	5490934272	5557496832	0.00758839				307938308	ref|NP_445831.3 neuronal migration protein doublecortin [Rattus norvegicus]	SKQS[166.9984]PISTPTSPGSLRK	631742016	608432064	542619456	975128576	1101875072	979568320	0.00198538
157818381	ref|NP_001100267.1 chromobox protein homolog 5 [Rattus norvegicus]	KSS[166.9984]FSNSADDIK	6485000704	6333250048	7272689664	8721763328	8179379200	9067659264	0.00759639				8393696	ref|NP_058862.1 stathmin [Rattus norvegicus]	DLS[166.9984]LEEIQKK	33814097920	33288298496	35456663552	46545281024	43831406592	43250704384	0.00199836
313569844	ref|NP_001186244.1 GTP-binding protein 1 [Rattus norvegicus]	SRS[166.9984]PVDSPVPASMFAPEPSSPGAAR	338237152	308272032	289500704	440909152	392358688	405385952	0.00765761				158749620	ref|NP_062090.1 microtubule-associated protein 1B [Rattus norvegicus]	TLEVVS[166.9984]PSQSVTGSAGHTPYY[243.0297]QSPTDEK	2520791808	1869855488	2625036032	6114867200	5025299968	5347110912	0.00199857
208973284	ref|NP_001129188.1 microtubule-associated protein 9 [Rattus norvegicus]	S[166.9984]PSAATSSHYLGSLK	1159603840	1175971968	1178996608	665363904	806409280	708415552	0.00769389				158303318	ref|NP_058908.2 microtubule-associated protein tau [Rattus norvegicus]	SPVVSGDTS[166.9984]PR	78067646464	78699364352	83467010048	104859934720	101462302720	110192885760	0.00201154
13540687	ref|NP_110489.1 MARCKS-related protein [Rattus norvegicus]; Duplicate proteins: gi|392348370,gi|392348368	GGDAEEEAGPQAAEPSTPSGPES[166.9984]GPASASAENE	10573209	8.34387e+06	12092657	2520139	4.38867e+06	350830	0.00779514				197385435	ref|NP_001128018.1 uncharacterized protein LOC309053 [Rattus norvegicus]	LGAGVGLDPGSAGSLS[166.9984]PQDPMALGSSTRPGLPVEASAAPGALAGSGETPSR	21853730	14346568	25841050	83692216	71388272	91144624	0.00201799
29789297	ref|NP_445812.1 SH3 domain-containing kinase-binding protein 1 [Rattus norvegicus]	S[166.9984]IEVENDFLPVEK	1267199488	1422337536	1334780416	1753098752	1713636096	1701679744	0.00788508				392348392	ref|XP_003750094.1 PREDICTED: protein 4.1 isoform 1 [Rattus norvegicus]; Duplicate proteins: gi|392340720	LSTHS[166.9984]PFR	250809648	268505376	266110752	199826272	173442544	180866176	0.00202947
208973282	ref|NP_001129187.1 tripartite motif-containing protein 67 [Rattus norvegicus]	TIAVQT[181.014]PDGEQHLPPPLLLSR	1072952832	1012651840	1132804224	770256320	795785472	893562240	0.00791147				8393496	ref|NP_059040.1 glycogen synthase kinase-3 alpha [Rattus norvegicus]	GEPNVSY[243.0297]IC[160.0307]SR	27782889472	25964912640	29399996416	11599886336	11321708544	12288568320	0.00210296
197927358	ref|NP_001101945.2 vasodilator-stimulated phosphoprotein [Rattus norvegicus]	NSTT[181.014]LPR	37520128	46795980	42891856	21282728	20304354	18117970	0.00812382				158749606	ref|NP_001099892.1 Traf2 and NCK interacting kinase [Rattus norvegicus]	TTSIS[166.9984]PALAR	3386904064	3798795776	3754384384	2228127232	2277440768	2500448256	0.00210645
71143106	ref|NP_001020903.1 nucleolar protein 56 [Rattus norvegicus]	KFS[166.9984]EEPEAAASC[160.0307]TK	72882744	59631556	91579944	135816384	130952984	165008816	0.00838665				12083667	ref|NP_073194.1 small glutamine-rich tetratricopeptide repeat-containing protein alpha [Rattus norvegicus]	S[166.9984]RT[181.014]PSASHEEQQE	41531512	35616972	46974624	5501704	8619582	2.41634e+06	0.00210687
396941653	ref|NP_001257548.1 protein phosphatase 1B isoform 2 [Rattus norvegicus]	HTESGPAELDS[166.9984]PK	1211933568	1304228992	1271314048	1079803392	1125639808	1061637760	0.00842559				158303318	ref|NP_058908.2 microtubule-associated protein tau [Rattus norvegicus]	SRT[181.014]PSLPTPPTR	7691969536	8435996160	7370043904	10695805952	10966720512	11380896768	0.0021351
157819181	ref|NP_001100374.1 mitogen-activated protein kinase kinase kinase kinase 4 [Rattus norvegicus]	QTQS[166.9984]ASSTLQK	103368568	111261536	103470976	33255840	57021672	34318612	0.00847446				16758540	ref|NP_446174.1 CLIP-associating protein 2 [Rattus norvegicus]	LGAGALNPGS[166.9984]YASLEDTSDKMDGTASEDGR	72193032	84199184	83657816	21634334	17575778	18752872	0.00213812
197927390	ref|NP_001008301.2 E3 ubiquitin-protein ligase NEDD4-like [Rattus norvegicus]	S[166.9984]LSSPTVTLSAPLEGAKDS[166.9984]PIRR	422237824	560382336	490295328	787457920	777148544	715293184	0.00851317				157822515	ref|NP_001102155.1 splicing factor, arginine/serine-rich 4 [Rattus norvegicus]	S[166.9984]TS[166.9984]KSKPSLPAESR	173947984	169782576	182385664	136741920	130206336	133250600	0.00215821
392334535	ref|XP_003753203.1 PREDICTED: uncharacterized protein C6orf174 homolog [Rattus norvegicus]; Duplicate proteins: gi|293355432	M[147.0354]KELS[166.9984]LK	86017200	78414392	108487032	21401686	34958020	42849404	0.00851888				209870049	ref|NP_446212.2 TRAF-type zinc finger domain-containing protein 1 [Rattus norvegicus]	S[166.9984]PPGVLK	184815152	167793440	183735168	131364120	122778352	119299856	0.00218893
158749620	ref|NP_062090.1 microtubule-associated protein 1B [Rattus norvegicus]	ASAEGEATAVVS[166.9984]PGVTQAVVEEHC[160.0307]ASPEEK	747790976	740574336	716108864	657005568	688347776	663417472	0.00853344				157817456	ref|NP_001102755.1 hypothetical protein LOC500798 [Rattus norvegicus]	AQTSYGFATLAES[166.9984]PHTR	225294400	272217664	245491776	131670312	112623976	100481024	0.00219273
56090228	ref|NP_001007682.1 zinc finger protein 219 [Rattus norvegicus]	APSGETPPS[166.9984]PPLEEEGSPGLSR	6644524	8202240	2.81813e+06	15023080	16354176	20830648	0.00854442				157820047	ref|NP_001101210.1 catenin delta-1 [Rattus norvegicus]	VGGS[166.9984]SVDLHR	649452480	761152640	754478144	440792000	363005280	334603840	0.00220053
392352705	ref|XP_003751288.1 PREDICTED: neuron navigator 1-like [Rattus norvegicus]; Duplicate proteins: gi|392332774	SVSSLS[166.9984]NR	32726822	47224196	38740680	10602100	7735455	19720496	0.00883688				300796374	ref|NP_001178713.1 SLIT-ROBO Rho GTPase-activating protein 1 [Rattus norvegicus]; Duplicate proteins: gi|109482032	NSPTPATS[166.9984]TESLSPLHSVTLR	165873008	189404928	189394416	243972704	259162496	270143648	0.00222067
157823525	ref|NP_001101527.1 B-cell lymphoma/leukemia 11B [Rattus norvegicus]	ELAGNSSTPPPVS[166.9984]PGRGNPMHR	40038980	32832304	30482842	61208452	50206648	61189036	0.0088996				392343610	ref|XP_003748718.1 PREDICTED: erythrocyte membrane protein band 4.1-like 2 isoform 2 [Rattus norvegicus]; Duplicate proteins: gi|392334511	S[166.9984]YSLVVAK	29915596	29807698	28771274	18334256	15542417	15342181	0.00223025
76573881	ref|NP_001004094.1 proteasome subunit alpha type-3 [Rattus norvegicus]; Duplicate proteins: gi|8394066	ESLKEEDES[166.9984]DDDNM[147.0354]	227621872	203789264	209599312	156790432	150616400	177451232	0.0089377				300797309	ref|NP_001178503.1 dedicator of cytokinesis protein 7 [Rattus norvegicus]	SLS[166.9984]NSNPDISGTPTSPDDEVR	43351580	36747956	46793568	14777436	9059824	13938782	0.00227899
157818273	ref|NP_001100533.1 CDC42 effector protein (Rho GTPase binding) 4 [Rattus norvegicus]	S[166.9984]LSSS[166.9984]PVKK	1674357760	1802155136	1817153536	1398060160	1430423808	1465945600	0.00896516				157817412	ref|NP_001100105.1 AT-rich interactive domain-containing protein 1A [Rattus norvegicus]	IELLPSRPC[160.0307]VPS[166.9984]PVPPR	700828032	756282752	756242752	536168672	582547968	578868224	0.00227997
88853561	ref|NP_074056.2 gephyrin [Rattus norvegicus]	DTASLSTTPSES[166.9984]PR	20746080	10674265	14211197	38973496	34580356	37032000	0.00904688				259490277	ref|NP_073176.2 GTP-binding protein REM 2 [Rattus norvegicus]	SRS[166.9984]C[160.0307]HDLSVL	566016640	611747968	592721984	446508896	463755680	477297248	0.00228938
158749620	ref|NP_062090.1 microtubule-associated protein 1B [Rattus norvegicus]	T[181.014]PEDGGYSC[160.0307]EITEK	1386685824	1555312512	1606330368	1066983360	1032479616	1169667456	0.00906211				208973282	ref|NP_001129187.1 tripartite motif-containing protein 67 [Rattus norvegicus]	TIAVQT[181.014]PDGEQHLPPPLLLSR	1378755712	1429552256	1308164480	1011751232	1018124864	1090210304	0.00229599
401709973	ref|NP_001257914.1 liprin-alpha-3 [Rattus norvegicus]; Duplicate proteins: gi|293344062	RGS[166.9984]ALGPDEAGGELER	692698752	671525248	664580608	781152512	801410816	844144064	0.00914149				392347753	ref|XP_003749913.1 PREDICTED: coiled-coil domain-containing protein 91-like, partial [Rattus norvegicus]	LSPAS[166.9984]PELILDHDR	26880516	28133408	23582648	11206418	15066062	14333733	0.00230698
392343681	ref|XP_002728694.2 PREDICTED: T-lymphoma invasion and metastasis-inducing protein 2-like isoform 1 [Rattus norvegicus]	S[166.9984]AEQIVELC[160.0307]R	377239552	395230976	390985952	496394336	463141152	508227232	0.00915239				392341545	ref|XP_002726994.2 PREDICTED: similar to CG11259-PA [Rattus norvegicus]; Duplicate proteins: gi|392349625	KPSPSTS[166.9984]PTVR	14112005	13671173	12746111	28888860	32196256	32866570	0.00232631
6981182	ref|NP_037198.1 microtubule-associated protein 2 [Rattus norvegicus]	RPS[166.9984]LEK	34359200	26601650	25366820	8941556	12932368	7.995e+06	0.00918027				158187542	ref|NP_001094129.1 cell division cycle protein 23 homolog [Rattus norvegicus]	NQGETPTSDTPGTFFLPASLSANNT[181.014]PTR	6.46795e+06	13586559	18050882	49644228	42582060	43530824	0.00233456
392352555	ref|XP_003751243.1 PREDICTED: ataxin-2 [Rattus norvegicus]	TNSPS[166.9984]ASPSVLSNAEHK	308454688	314500480	307691424	539666880	473559872	528410944	0.00930318				157818847	ref|NP_001102022.1 tripartite motif-containing 2 [Rattus norvegicus]	SADVS[166.9984]PTTEGVKR	4257029120	4672994816	4505363456	5721710080	5530567680	6000823808	0.00234009
300793740	ref|NP_001178582.1 protein TANC2 [Rattus norvegicus]	ELPLTQAPSAHSSIASGSC[160.0307]PGT[181.014]PEMR	35459760	60558324	50316756	100339248	123716728	139777376	0.00931079				8394389	ref|NP_058805.1 synapsin-3 [Rattus norvegicus]	S[166.9984]PGQGQLGPLLGQPQPRPPPQGGPR	1804820736	1572292352	1597860096	1100067200	904737472	878276608	0.00237807
403420634	ref|NP_001258170.1 heterogeneous nuclear ribonucleoproteins C1/C2-like [Rattus norvegicus]	QADLSFSS[166.9984]PVEM[147.0354]K	67067888	58356940	67921032	32351270	34161036	46149636	0.00938727				392346028	ref|XP_342338.5 PREDICTED: ankyrin-2 [Rattus norvegicus]	SDS[166.9984]NASFLR	532272864	502929440	573614656	809943744	727209408	748388352	0.00248384
19705535	ref|NP_599233.1 phosphofurin acidic cluster sorting protein 1 [Rattus norvegicus]	ADLQGSAS[166.9984]PSKVEGTHTPR	942559168	956466624	1003271744	1118304768	1127082752	1209903616	0.00945105				157823453	ref|NP_001101345.1 rabenosyn-5 [Rattus norvegicus]	DSLST[181.014]HTSPSQSPNSVHGSR	142854160	158984240	138080800	232678736	211327792	207712736	0.00250634
8394189	ref|NP_058758.1 PDZ and LIM domain protein 4 [Rattus norvegicus]	IHIDPEAQDGS[166.9984]PATSR	762208000	678698624	794034624	567559488	546424832	484049792	0.00950958				82734233	ref|NP_001032585.1 OTU domain-containing protein 5 [Rattus norvegicus]	AS[166.9984]PPPQGPLPGPPGALHR	301547584	312340416	332193664	163493984	167449952	170413824	0.00251785
158749620	ref|NP_062090.1 microtubule-associated protein 1B [Rattus norvegicus]	SPSLS[166.9984]PSPPS[166.9984]PIEK	273822464	380212224	301851520	559356416	475732960	509781728	0.00952323				6978509	ref|NP_036631.1 adenomatous polyposis coli protein [Rattus norvegicus]	DIQRPESEHGLS[166.9984]PDSENFDWK	315781248	300221760	296227424	382988992	412722784	386291328	0.0025228
392332494	ref|XP_001065129.2 PREDICTED: uncharacterized protein LOC501795 [Rattus norvegicus]	WAELLS[166.9984]PLDESR	105149536	114132336	93117280	56579892	61731080	76057328	0.00957099				300798560	ref|NP_001178563.1 Golgi-specific brefeldin A-resistance guanine nucleotide exchange factor 1 [Rattus norvegicus]	GYTS[166.9984]DSEVYTDHGRPGK	1672402048	1703126912	1532541440	2190959104	2232140032	2046191488	0.00255076
19705443	ref|NP_599162.1 unconventional myosin-IXa [Rattus norvegicus]	DS[166.9984]FVSSSLPTFFYIPHQEPLK	14704665	21773644	20214492	33426648	33874284	28878358	0.00966701				148747111	ref|NP_789827.3 deubiquitinating protein VCIP135 [Rattus norvegicus]	TVS[166.9984]PSTIR	685165504	680175360	744392832	866882560	900913152	941068672	0.0025772
392352874	ref|XP_002728080.2 PREDICTED: centrosomal protein of 170 kDa [Rattus norvegicus]	SSPVNNHSS[166.9984]PSQTPALC[160.0307]PAEAR	11386362	12061745	13425909	5249802	1.74554e+06	5465015	0.0096903				293356234	ref|XP_219377.5 PREDICTED: WD repeat-containing protein 11 [Rattus norvegicus]; Duplicate proteins: gi|293344422	VYISSPHC[160.0307]S[166.9984]PAHNK	337430496	397800160	306558560	629205568	667668224	662738048	0.00261568
158303318	ref|NP_058908.2 microtubule-associated protein tau [Rattus norvegicus]	SRT[181.014]PSLPT[181.014]PPTREPK	4471823360	4588983808	4491173888	3171053312	3033930496	2586456320	0.00979637				157786744	ref|NP_001099187.1 dihydropyrimidinase-related protein 2 [Rattus norvegicus]	TVTPASSAKT[181.014]SPAK	3536939520	3738539264	3507977984	10559490048	9881478144	9266386944	0.00262161
293361078	ref|XP_576396.3 PREDICTED: E3 ubiquitin-protein ligase CBL-like isoform 2 [Rattus norvegicus]; Duplicate proteins: gi|293349179	IKPSSS[166.9984]ANAIYSLAARPLPVPK	562133504	636777408	674803008	914401984	793185792	916366144	0.00981652				392352705	ref|XP_003751288.1 PREDICTED: neuron navigator 1-like [Rattus norvegicus]; Duplicate proteins: gi|392332774	KTS[166.9984]LDVSNSVEPGFLAPGAR	727778816	677552832	702224832	517835936	576638592	527611648	0.00268122
67078496	ref|NP_001019932.1 leucine-rich repeat flightless-interacting protein 2 [Rattus norvegicus]	NSASATTPLSGNS[166.9984]SR	194937568	218114144	197936576	148986080	162298512	161695840	0.00982741				157818509	ref|NP_001102282.1 UBX domain-containing protein 6 [Rattus norvegicus]	GKS[166.9984]PQLALR	269901600	307997056	307414112	192619584	145276432	152270592	0.00268252
392344834	ref|XP_003749090.1 PREDICTED: kinesin light chain 2 isoform 1 [Rattus norvegicus]; Duplicate proteins: gi|392338039,gi|392344836,gi|392338037	TLSSS[166.9984]SMDLSR	549659968	648620992	560154176	812447936	785294400	743896000	0.00997853				392350887	ref|XP_003750789.1 PREDICTED: kinesin family member 1A isoform 2 [Rattus norvegicus]	DVLS[166.9984]PLRPSR	483154688	483021216	467990720	599348992	579797312	617495232	0.00270924
392343941	ref|XP_001053214.2 PREDICTED: zinc finger CCCH domain-containing protein 4-like [Rattus norvegicus]	TGTGS[166.9984]PFAGNSPAR	282959296	284469408	313119776	206867824	230085008	243230032	0.0100551				19705535	ref|NP_599233.1 phosphofurin acidic cluster sorting protein 1 [Rattus norvegicus]	LKPFFEGMSQSSS[166.9984]QTEIGSLNSK	213222400	209628688	195186944	310385120	327157024	291667808	0.00272913
158749620	ref|NP_062090.1 microtubule-associated protein 1B [Rattus norvegicus]	SDISPLT[181.014]PR	1824761088	1749394304	1888009088	1174789376	1198614016	1432780160	0.0100969				6978509	ref|NP_036631.1 adenomatous polyposis coli protein [Rattus norvegicus]	AVEFSSGAKS[166.9984]PSK	424556352	396933344	375927680	568843328	521833024	523339168	0.00273536
13928844	ref|NP_113804.1 zinc finger Ran-binding domain-containing protein 2 [Rattus norvegicus]	EVEDKES[166.9984]EGEEEDEDEDLSK	181169632	94170352	106717528	318880736	307951456	265930688	0.0100984				158081763	ref|NP_001103350.1 beta-adducin isoform a [Rattus norvegicus]	STPAS[166.9984]PVQSPTR	36879564	37447528	57832056	105855448	108305464	131036464	0.00276865
14091754	ref|NP_114458.1 glutamate receptor-interacting protein 1 [Rattus norvegicus]	SNT[181.014]LPSDVGRK	437402944	397053536	466610528	280370144	313036576	296833088	0.010174				158303318	ref|NP_058908.2 microtubule-associated protein tau [Rattus norvegicus]	TPS[166.9984]LPTPPTREPK	740465664	795073536	757782976	474837568	479017984	481956576	0.00277951
208022626	ref|NP_001129068.1 arf-GAP domain and FG repeats-containing protein 1 [Rattus norvegicus]	GTPTQS[166.9984]PVVGR	1519411968	1425780992	1400766848	1845648640	1750442368	1972018048	0.0102088				392344116	ref|XP_002728775.2 PREDICTED: rho GTPase-activating protein 33-like [Rattus norvegicus]	S[166.9984]AKSEESLSSQASGAGLQR	528690464	573633600	527038592	693821568	708427712	719084928	0.00278628
119508806	ref|NP_001073173.2 shootin-1 [Rattus norvegicus]	S[166.9984]MPVLGSVSSVTK	830441344	928036352	819762112	1029859392	1148435712	1070987136	0.0102588				13027430	ref|NP_076465.1 WD repeat-containing protein 7 [Rattus norvegicus]	ARDS[166.9984]PPASSNIVQGQIK	127385464	137129696	131811568	211457456	190003600	203508176	0.00283263
209870013	ref|NP_001129568.1 intersectin-1 isoform a [Rattus norvegicus]	LLSPGTSKIT[181.014]PTELPK	55953544	47940952	56355480	34611276	22416126	33311990	0.010339				167900441	ref|NP_001032296.2 forkhead box K1 [Rattus norvegicus]	EGS[166.9984]PIPHDPDLGSK	1792178304	1823164672	1799419648	1256042624	1310158464	1374393344	0.00290161
8393696	ref|NP_058862.1 stathmin [Rattus norvegicus]	AS[166.9984]GQAFELILS[166.9984]PR	60625852	51674036	55628856	77041624	71821280	84283720	0.0103697				300797536	ref|NP_001178014.1 protein MICAL-3 [Rattus norvegicus]	GRS[166.9984]EEELEASK	394028384	431359840	422886400	325171712	299204192	328823456	0.00290552
300794237	ref|NP_001178607.1 LIM and calponin homology domains-containing protein 1 [Rattus norvegicus]	SINHQIES[166.9984]PGER	729180096	735834112	775731968	581468416	650421696	579061120	0.010489				67078460	ref|NP_001019951.1 interferon-inducible double stranded RNA-dependent protein kinase activator A [Rattus norvegicus]	AEAPPLQREDS[166.9984]GTFSLGK	106710616	116996440	116202864	79587704	64850868	76843872	0.00294557
158749620	ref|NP_062090.1 microtubule-associated protein 1B [Rattus norvegicus]	TLEVVSPSQSVTGSAGHTPYYQS[166.9984]PTDEK	973320256	1028372288	1028917632	1519604864	1407118464	1333327104	0.0105319				13027442	ref|NP_076472.1 rho guanine nucleotide exchange factor 11 [Rattus norvegicus]	SLGGESS[166.9984]GGTTPVGSFHTEAAR	135096288	130818360	134763232	89895960	82803272	76131168	0.00295632
392351806	ref|XP_221188.5 PREDICTED: TBC1 domain family member 16-like [Rattus norvegicus]	LPS[166.9984]SEIHPEESLYR	83879752	88288688	109401056	173308000	145637568	141579936	0.0105916				157823439	ref|NP_001099736.1 tight junction protein ZO-1 [Rattus norvegicus]	S[166.9984]REDLSAQPVQTK	1367690240	1340233856	1266954880	1051503616	997312768	1035708864	0.00296096
16758744	ref|NP_446330.1 complexin-2 [Rattus norvegicus]	AALEQPC[160.0307]EGS[166.9984]LTRPK	345756000	369032160	444278368	103095064	110598496	109246840	0.0108297				306922366	ref|NP_001014207.2 splicing factor, arginine/serine-rich 6 [Rattus norvegicus]	SHS[166.9984]PLPAPPSK	9481119744	9620823040	9129897984	8066917888	7515452416	8029952512	0.00296681
157786934	ref|NP_001099406.1 iron-sulfur cluster assembly enzyme ISCU, mitochondrial [Rattus norvegicus]	RAAS[166.9984]ALLLR	191993648	196845472	184055360	171530896	155195024	159947712	0.0108832				392350887	ref|XP_003750789.1 PREDICTED: kinesin family member 1A isoform 2 [Rattus norvegicus]	DPSMSPLGAATLTPSST[181.014]C[160.0307]PSLIEGR	18742512	17316166	26555372	60042844	61203840	62774824	0.00300934
16306470	ref|NP_439894.1 regulating synaptic membrane exocytosis protein 1 [Rattus norvegicus]	YRS[166.9984]DPNLAR	371538112	396107168	382731360	332984704	337488960	328075712	0.0109755				17985955	ref|NP_445795.1 serine/threonine-protein kinase DCLK1 isoform 1 [Rattus norvegicus]	SGKS[166.9984]PSPSPTSPGSLR	21827744	16570555	9963982	48016372	48539880	40552104	0.00304353
158186657	ref|NP_001100239.2 adenomatous polyposis coli protein 2 [Rattus norvegicus]	RS[166.9984]PLATPTGGPLPGPGGSPVPK	78497680	91357792	110472232	41975600	47778212	25910494	0.0110319				62078903	ref|NP_001014107.1 repressor of RNA polymerase III transcription MAF1 homolog [Rattus norvegicus]	S[166.9984]QGGEDESPLSDK	17528788	15305735	16212010	2.17429e+06	1.56276e+06	5.72425e+06	0.00306123
197384909	ref|NP_001127985.1 TBC domain-containing protein kinase-like protein [Rattus norvegicus]	IKPTGLLTVPS[166.9984]PQI	228156960	240018064	255542416	194892720	163965216	191300928	0.0110627				6978509	ref|NP_036631.1 adenomatous polyposis coli protein [Rattus norvegicus]	AIQEGANSIVSSLHQAAAAAAC[160.0307]LS[166.9984]R	141761440	128080200	122516320	71819856	72671448	81433952	0.00309581
197927188	ref|NP_001100392.2 serine/threonine-protein kinase 11-interacting protein [Rattus norvegicus]	RAS[166.9984]ISEPSDTDPELR	83426096	75988280	79975440	93718008	95237336	89011112	0.011206				157822123	ref|NP_001101419.1 DnaJ (Hsp40) homolog, subfamily C, member 6 [Rattus norvegicus]	RATTS[166.9984]ASAS[166.9984]PTLR	113828696	93241952	89575400	24694816	25452518	14102157	0.00310739
158186665	ref|NP_113915.2 LIM domain kinase 1 [Rattus norvegicus]	LLQLTLEHDPHDSLGHGPVSDPSPLAS[166.9984]PVHTPSGQAGSSAR	32070126	15598017	18656924	101486464	80526296	68171840	0.0112109				307938308	ref|NP_445831.3 neuronal migration protein doublecortin [Rattus norvegicus]	SKQSPISTPT[181.014]S[166.9984]PGSLRK	14383790080	14934952960	14632714240	18654306304	20051458048	19288918016	0.00311092
16758652	ref|NP_446259.1 GRIP1-associated protein 1 [Rattus norvegicus]	SLSSSPQAQPPRPAELS[166.9984]DEEVAELFQR	184440224	186306960	156956976	324812096	294157824	260579712	0.0112942				158303318	ref|NP_058908.2 microtubule-associated protein tau [Rattus norvegicus]	HLSNVSSTGSIDMVDS[166.9984]PQLATLADEVSASLAK	18824984	18606034	16092958	36584788	41677052	35512728	0.00312179
392351806	ref|XP_221188.5 PREDICTED: TBC1 domain family member 16-like [Rattus norvegicus]	YITPEGS[166.9984]PVR	140759120	111114680	115144144	218231248	187623952	177156112	0.0113684				402794761	ref|NP_001258061.1 rho GTPase-activating protein 35 [Rattus norvegicus]	NEEENIY[243.0297]SVPHDSTQGK	1023727616	1061087744	981422016	1290526080	1211361792	1304522112	0.00314538
31581536	ref|NP_787037.2 sequestosome-1 isoform 1 [Rattus norvegicus]	EVDPSTGELQSLQMPES[166.9984]EGPSSLDPSQEGPTGLK	71964992	83408888	49762704	113598080	147270192	128725960	0.0113992				208973284	ref|NP_001129188.1 microtubule-associated protein 9 [Rattus norvegicus]	GGFTEDDLT[181.014]TDPLLSTSPSVITPTEPAEPAKK	195114960	199405616	195458864	371850176	380106688	409423936	0.00318893
392352285	ref|XP_002727976.2 PREDICTED: PAB-dependent poly(A)-specific ribonuclease subunit 3-like isoform 1 [Rattus norvegicus]	ITPHTS[166.9984]PAPR	20298476	22488138	29622312	40737652	43889980	44571272	0.0116379				158749620	ref|NP_062090.1 microtubule-associated protein 1B [Rattus norvegicus]	AETEEAEEPEEDGEDNVSGSASKHS[166.9984]PTEDEEIAK	7416883712	7445729280	7894394368	9965706240	9243456512	9351601152	0.00325637
9507159	ref|NP_062006.1 synapsin-1 isoform a [Rattus norvegicus]	LPS[166.9984]PTAAPQQSASQATPM[147.0354]TQGQGR	2808647	4.04223e+06	2.88565e+06	591563	1.57889e+06	417186	0.0117145				392346223	ref|XP_003749494.1 PREDICTED: protein PRRC2B [Rattus norvegicus]; Duplicate proteins: gi|392339174	NIISAVSLSAS[166.9984]PTELGSR	46608528	18713420	32600338	110511968	91765008	103488488	0.00329106
11862980	ref|NP_062015.1 5'-AMP-activated protein kinase catalytic subunit alpha-1 [Rattus norvegicus]	SGS[166.9984]ISNYR	134651568	124308768	130910400	157149648	155978720	155983664	0.0118094				158303318	ref|NP_058908.2 microtubule-associated protein tau [Rattus norvegicus]	T[181.014]PSLPTPPTREPK	1454534144	1648999936	1452345600	2210104832	1983420672	2098957440	0.00330863
300793740	ref|NP_001178582.1 protein TANC2 [Rattus norvegicus]	AS[166.9984]PPAESMSIYR	124412840	158669472	125470160	199377408	186983584	217085104	0.0118527				402534517	ref|NP_067713.2 band 4.1-like protein 1 isoform L [Rattus norvegicus]	SLS[166.9984]PIIGK	2913694976	3144464128	3351271168	4333707776	4048813824	4259725824	0.00340856
300794237	ref|NP_001178607.1 LIM and calponin homology domains-containing protein 1 [Rattus norvegicus]	S[166.9984]HSTEPNVSSFPNDPSPMK	25375642	23886990	20804886	41656172	42835184	34399968	0.0121064				158749620	ref|NP_062090.1 microtubule-associated protein 1B [Rattus norvegicus]	DVS[166.9984]DERLSPAKSPSLSPSPPSPIEK	598149760	635725952	566916800	963685056	1024939648	892889152	0.0035178
392342382	ref|XP_001072465.3 PREDICTED: 1-phosphatidylinositol 3-phosphate 5-kinase [Rattus norvegicus]; Duplicate proteins: gi|392350778	GTAGKS[166.9984]PDLSSQKR	262525120	270378016	302819616	184965968	210868960	222350448	0.0122091				58865984	ref|NP_001012204.1 TRAF3-interacting protein 1 [Rattus norvegicus]	RQES[166.9984]TETLAGDR	62034116	63669748	55977148	43229672	42453336	36198116	0.00352709
281604156	ref|NP_064468.2 ral GTPase-activating protein subunit alpha-1 [Rattus norvegicus]	S[166.9984]SSTSDILEPFTVER	16060735	28211102	19626912	46801736	38603508	39817220	0.0125732				158749620	ref|NP_062090.1 microtubule-associated protein 1B [Rattus norvegicus]	SDIS[166.9984]PLTPR	3464020480	3775459072	3988349184	6065639424	5872797696	6772581376	0.00352725
199561355	ref|NP_001019969.2 Atpase, class I, type 8B, member 2 [Rattus norvegicus]	RYPSSISSS[166.9984]PQKDLTQAK	1681952128	1697691136	1745681536	2055619200	2082315648	1928331008	0.0126422				13929188	ref|NP_114019.1 reticulon-4 [Rattus norvegicus]	DSEGRNEDASFPST[181.014]PEPVKDSSR	833926784	1099396992	883992896	2009971200	2065401600	1994108672	0.00354588
291045113	ref|NP_001166921.1 AP2-associated protein kinase 1 [Rattus norvegicus]	EQGS[166.9984]SGLGSGSSGGGGSSSGLGSGYIGR	12276423	9524339	9155380	3.20575e+06	3.82256e+06	2.74706e+06	0.0126462				11496271	ref|NP_068837.1 CAP-Gly domain-containing linker protein 2 [Rattus norvegicus]	TGNESGSNLS[166.9984]DSGSVK	62831368	51665088	55900456	29413412	34956032	25496300	0.00355328
109509406	ref|XP_001077030.1 PREDICTED: coiled-coil domain-containing protein 6-like [Rattus norvegicus]	LDQPVSAPPS[166.9984]PR	332977216	303377824	317990752	559946112	478221312	573246976	0.012663				157821627	ref|NP_001100684.1 SLAIN motif-containing protein 2 [Rattus norvegicus]	S[166.9984]LPNLSR	478098656	445683232	533261792	715192000	659894784	747467712	0.00357722
109470026	ref|XP_001058193.1 PREDICTED: eukaryotic translation initiation factor 5-like [Rattus norvegicus]	SVS[166.9984]DQFYR	74019752	72035240	68522800	88219144	80331704	86220432	0.0127774				13928926	ref|NP_113856.1 myb-binding protein 1A [Rattus norvegicus]	DIPSDSQS[166.9984]PISTKR	236116288	223840512	239700320	292738304	277379328	273586528	0.00359433
16758540	ref|NP_446174.1 CLIP-associating protein 2 [Rattus norvegicus]	IPRPSVSQGC[160.0307]S[166.9984]R	809147456	752137728	707253248	516993856	623802688	514752736	0.0127942				16758540	ref|NP_446174.1 CLIP-associating protein 2 [Rattus norvegicus]	IPRPSVS[166.9984]QGC[160.0307]S[166.9984]R	1097765888	958268992	1191069568	286682240	255621824	213160384	0.00360979
21914829	ref|NP_071601.2 programmed cell death protein 4 [Rattus norvegicus]	FVS[166.9984]EGDGGR	459789312	510492576	519027168	623575936	597733120	680692608	0.0129529				6978469	ref|NP_037349.1 afadin [Rattus norvegicus]	SVT[181.014]PASTLTK	260214096	315274816	306702464	25762660	33116714	33015032	0.00361548
392350110	ref|XP_003750574.1 PREDICTED: neogenin [Rattus norvegicus]; Duplicate proteins: gi|392341981	NS[166.9984]QDITPVDNSMDSNIHQR	60117428	60691532	42565568	82157624	95778520	85718976	0.0130241				392349235	ref|XP_234921.5 PREDICTED: RNA-binding protein MEX3D [Rattus norvegicus]	SSGGGGAATT[181.014]PRHSPTLPEPGGLSLELPLAR	103674320	88822792	65930536	167830944	192447264	169982256	0.00362393
157820595	ref|NP_001101811.1 serine/threonine-protein kinase ULK1 [Rattus norvegicus]	IEQNLQS[166.9984]PTQQQTAR	31746946	32791658	28982394	48341988	59753724	56789128	0.013078				282165770	ref|NP_001163955.1 RNA binding motif protein 4 [Rattus norvegicus]	LHVGNIS[166.9984]PTC[160.0307]TNQELR	142882112	136924256	120729280	76259608	79309776	66896444	0.00363714
13929188	ref|NP_114019.1 reticulon-4 [Rattus norvegicus]	DSEGRNEDAS[166.9984]FPSTPEPVK	85475440	108668192	102012576	57713132	52099068	65206880	0.0131159				392353564	ref|XP_573799.3 PREDICTED: APC membrane recruitment protein 2-like isoform 2 [Rattus norvegicus]	RPDS[166.9984]PGQDAPR	4228640256	4377135616	4189980416	3888116480	3709535488	3772190976	0.00365286
12083667	ref|NP_073194.1 small glutamine-rich tetratricopeptide repeat-containing protein alpha [Rattus norvegicus]	TPSAS[166.9984]HEEQQE	256124160	283949760	283282336	459035552	380856192	433745088	0.0132179				308044609	ref|NP_001182761.1 serine/threonine-protein kinase DCLK2 isoform a [Rattus norvegicus]	GNGLIPSPAHSAHC[160.0307]S[166.9984]FYR	9517239	11990326	11854911	27776504	25627660	22500390	0.0036965
57527498	ref|NP_001009601.1 kinesin light chain 4 [Rattus norvegicus]	GLS[166.9984]ASTVDLSSSS	1214832384	1138347136	1147428096	1310605440	1292002816	1333316608	0.0133475				392348163	ref|XP_233240.5 PREDICTED: SH3-containing GRB2-like protein 3-interacting protein 1-like isoform 4 [Rattus norvegicus]; Duplicate proteins: gi|392340562	TGS[166.9984]PLTVATGNDQAATEAK	22901614	28667202	25403368	47252488	43031920	39730456	0.0037198
67078482	ref|NP_001019941.1 SEC3-like 1 [Rattus norvegicus]	KFAT[181.014]LPR	234452736	251906272	300163008	126878872	169219888	160565520	0.0133964				392345798	ref|XP_003749369.1 PREDICTED: tripartite motif-containing protein 46-like [Rattus norvegicus]	EVLGQQGYIGHGGDPS[166.9984]SEPTSPASTPSTR	67835864	81543304	86871600	28369198	41611700	28735236	0.00377759
392349634	ref|XP_003750433.1 PREDICTED: megakaryoblastic leukemia (translocation) 1 isoform 1 [Rattus norvegicus]; Duplicate proteins: gi|392341554	AQQPAPASS[166.9984]PVKR	203956640	193945040	199894448	181397568	180640112	187500464	0.0135506				13591886	ref|NP_112257.1 microtubule-associated protein 1A [Rattus norvegicus]	ETS[166.9984]PTRGEPVGGQKEPVPAWEGK	1172331776	1312783488	1188263680	1599707520	1636122496	1531036800	0.00377828
158749620	ref|NP_062090.1 microtubule-associated protein 1B [Rattus norvegicus]	TLEVVSPS[166.9984]QSVTGSAGHTPYYQSPTDEK	86788136	78799952	71343456	102222376	106828904	109326736	0.0136342				197382240	ref|NP_001013134.2 SUMO/sentrin specific peptidase 3 [Rattus norvegicus]	NHLSPQEGGATPQVPS[166.9984]PC[160.0307]C[160.0307]R	341614848	329399552	330575712	389473792	415245920	405789728	0.00378201
6978509	ref|NP_036631.1 adenomatous polyposis coli protein [Rattus norvegicus]	AIQEGANSIVSSLHQAAAAAAC[160.0307]LS[166.9984]R	123689912	117661744	122187784	63209544	73464152	85850760	0.0137482				158186698	ref|NP_001103381.1 heterogeneous nuclear ribonucleoprotein M isoform a [Rattus norvegicus]	IGS[166.9984]GVER	110949688	128324272	132872904	77986680	63017796	53513408	0.00378607
281371441	ref|NP_001094148.1 7SK snRNA methylphosphate capping enzyme [Rattus norvegicus]; Duplicate proteins: gi|392352424	ALNAET[181.014]PKSS[166.9984]PLPAK	202445776	320255520	249746848	6151722	46985616	35367808	0.0137872				16758540	ref|NP_446174.1 CLIP-associating protein 2 [Rattus norvegicus]	SSSSS[166.9984]QESLNRPFSSK	128907336	135740976	152007712	40009240	36204000	37552932	0.00379341
119508806	ref|NP_001073173.2 shootin-1 [Rattus norvegicus]	S[166.9984]LGPENSETELER	49768364	60766040	55795904	106614440	83538232	96784880	0.01385				31581536	ref|NP_787037.2 sequestosome-1 isoform 1 [Rattus norvegicus]	S[166.9984]RLTPTSAESSSTGTEDK	172283184	154755120	173754224	216347904	225101472	242131152	0.00382965
18266708	ref|NP_543176.1 actin filament-associated protein 1 [Rattus norvegicus]	TLENSPIS[166.9984]SC[160.0307]DTSDAEGPLPVNSAAVLKK	835346	2.54784e+06	1	16065598	9630394	13919888	0.0139534				78214361	ref|NP_113845.2 G protein-coupled receptor kinase 6 isoform a [Rattus norvegicus]	KS[166.9984]SPPASSPQAEAPTGGWR	124847504	116426456	118182920	79859952	67849680	83601536	0.00385342
109481789	ref|XP_001079678.1 PREDICTED: uncharacterized protein C12orf45 homolog [Rattus norvegicus]	IQVLDS[166.9984]PASK	355600832	339107104	371604928	291629632	288176032	299080416	0.01416				14091770	ref|NP_114469.1 glycogen synthase kinase-3 beta [Rattus norvegicus]	TTS[166.9984]FAESC[160.0307]KPVQQPSAFGSMK	925923520	879828160	1065928704	404403136	338188864	338874528	0.00387856
392344466	ref|XP_003748975.1 PREDICTED: UV radiation resistance-associated gene protein-like [Rattus norvegicus]; Duplicate proteins: gi|392337826	KVTPLSS[166.9984]SLDTSLDFSK	20148882	17149736	21446240	29560304	26127378	25468068	0.0141698				392346223	ref|XP_003749494.1 PREDICTED: protein PRRC2B [Rattus norvegicus]; Duplicate proteins: gi|392339174	EAGS[166.9984]PAQEFSK	1030295232	1011001088	1182505856	1597329920	1428033536	1526913152	0.00388084
157819181	ref|NP_001100374.1 mitogen-activated protein kinase kinase kinase kinase 4 [Rattus norvegicus]	RDS[166.9984]PLQGSGQQNSQAGQR	2218034432	2111934336	2275102464	2559284992	2511065856	2520924928	0.0141936				392346223	ref|XP_003749494.1 PREDICTED: protein PRRC2B [Rattus norvegicus]; Duplicate proteins: gi|392339174	IASETHS[166.9984]EGSEYEELPK	87366864	100524344	103929168	159037632	185569984	161966480	0.00389759
157817961	ref|NP_001102261.1 PHD finger protein 3 [Rattus norvegicus]	S[166.9984]FSLDEPPLFIPDNIATVKK	70733184	55422868	72439216	100596264	86960192	101258896	0.0142025				300794936	ref|NP_001178898.1 hyccin [Rattus norvegicus]	S[166.9984]PSPAIGC[160.0307]VAGADAHR	70915112	65636836	61550652	102481912	94074656	108867928	0.00390739
392344657	ref|XP_341933.5 PREDICTED: helicase SRCAP-like [Rattus norvegicus]	SGPPS[166.9984]PLPTATSFSGPRPR	417343360	424329632	472005376	543627648	529554400	555587328	0.0142588				61740639	ref|NP_001013431.1 alsin [Rattus norvegicus]	LSLPGLLSQVS[166.9984]PR	74401208	73549672	68222872	53225180	50627844	52849900	0.00390947
392352705	ref|XP_003751288.1 PREDICTED: neuron navigator 1-like [Rattus norvegicus]; Duplicate proteins: gi|392332774	GQLTNIVS[166.9984]PTAATTPR	399262816	342688288	401026560	269371168	256997920	295340512	0.0142614				6981182	ref|NP_037198.1 microtubule-associated protein 2 [Rattus norvegicus]	LSNVSSSGSINLLES[166.9984]PQLATLAEDVTAALAK	101202416	86212344	95108368	181573200	211935216	183221392	0.00392624
157819181	ref|NP_001100374.1 mitogen-activated protein kinase kinase kinase kinase 4 [Rattus norvegicus]	SHSFSDPS[166.9984]PK	39498340	35320520	46007572	12016431	9568361	24355698	0.0143191				66730467	ref|NP_001019512.1 protein FAM110B [Rattus norvegicus]	VYPTPGRGS[166.9984]PQESSSHVSR	277480192	325418592	271102496	492744512	446150720	423796480	0.00393023
6981542	ref|NP_036848.1 monocarboxylate transporter 1 [Rattus norvegicus]	LKS[166.9984]KESLQEAGK	36031244	32871480	40473424	24530232	23093192	21244664	0.0144012				392348163	ref|XP_233240.5 PREDICTED: SH3-containing GRB2-like protein 3-interacting protein 1-like isoform 4 [Rattus norvegicus]; Duplicate proteins: gi|392340562	LARPFPTGT[181.014]PPPLPPK	166448768	165975440	130296056	258177936	315474528	288287680	0.00393849
6981660	ref|NP_037019.1 lamina-associated polypeptide 2, isoform beta [Rattus norvegicus]	SS[166.9984]TPLPTVSSSAENTR	2282824704	1906018816	2334292992	2841003264	2768308992	3115844096	0.0144806				109479360	ref|XP_001078506.1 PREDICTED: serine/threonine-protein kinase D1 isoform 1 [Rattus norvegicus]; Duplicate proteins: gi|109478194	S[166.9984]VVGTPAYLAPEVLR	208606864	180619824	208138544	264395216	287913632	266532912	0.00395342
11276091	ref|NP_062107.1 cytoplasmic dynein 1 intermediate chain 1 [Rattus norvegicus]	SVST[181.014]PSEAGSQDDLGPLTR	17659186	23332132	18514850	3.95799e+06	8611836	11393153	0.0144905				307938308	ref|NP_445831.3 neuronal migration protein doublecortin [Rattus norvegicus]	QSPISTPTS[166.9984]PGSLRK	20250785792	19221712896	17264203776	25804482560	29172641792	29342216192	0.00396245
207028853	ref|NP_112336.2 nuclear pore complex protein Nup98-Nup96 proprotein [Rattus norvegicus]	FYT[181.014]NPIAKPIPQTPESAGNKNNSSSNVEDTFIALNMR	8270547	11190488	7454408	15282967	17774662	13843724	0.0145229				28212254	ref|NP_783184.1 insulin-like growth factor 2 mRNA-binding protein 1 [Rattus norvegicus]	QGS[166.9984]PVAAGAPAK	1671761024	1756511488	1755311232	1495216128	1471650816	1546248448	0.00396725
392337707	ref|XP_003753327.1 PREDICTED: LOW QUALITY PROTEIN: serine/threonine-protein kinase LMTK3-like, partial [Rattus norvegicus]	GLLKS[166.9984]PR	55380240	68464936	66800552	2.18869e+06	30540404	15241945	0.0145264				307938308	ref|NP_445831.3 neuronal migration protein doublecortin [Rattus norvegicus]	SKS[166.9984]PADSGNDQDANGTSSSQLSTPK	7348619264	7062917120	7799842816	12886455296	11401076736	11575130112	0.00397952
62078789	ref|NP_001014051.1 protein FAM122A [Rattus norvegicus]	RIDFIPVSPAPS[166.9984]PTR	77944112	72073248	68019520	185889936	142264976	167453056	0.0145414				259155312	ref|NP_075415.2 arf-GAP with GTPase, ANK repeat and PH domain-containing protein 2 [Rattus norvegicus]	AEAAAVAGLSTPGS[166.9984]LHR	84816016	91965408	70515168	30952908	37543648	23356174	0.00399824
157820355	ref|NP_001101504.1 membrane protein, palmitoylated 5 (MAGUK p55 subfamily member 5) [Rattus norvegicus]	NLGLAS[166.9984]PEEHPK	13095836	16069507	15800422	7081656	10629707	9609447	0.0146476				392352705	ref|XP_003751288.1 PREDICTED: neuron navigator 1-like [Rattus norvegicus]; Duplicate proteins: gi|392332774	S[166.9984]LPRPAK	2172527616	2365427712	2094162176	1686191360	1533121024	1486119040	0.00400205
401709973	ref|NP_001257914.1 liprin-alpha-3 [Rattus norvegicus]; Duplicate proteins: gi|293344062	GEGPAIPGDT[181.014]PPPTPR	754750528	702126400	823803712	462165536	478180224	605311872	0.014677				67078510	ref|NP_001019922.1 transcription factor SOX-6 [Rattus norvegicus]	RGT[181.014]SPVTQVK	55437012	62493692	55732428	40755592	40655172	33691656	0.00401599
402794761	ref|NP_001258061.1 rho GTPase-activating protein 35 [Rattus norvegicus]	NEEENIY[243.0297]SVPHDSTQGK	983665344	946447616	973802880	1085345152	1040475328	1107209472	0.0146905				157818847	ref|NP_001102022.1 tripartite motif-containing 2 [Rattus norvegicus]	S[166.9984]ADVSPTTEGVKR	113748360	136370368	160025968	39326544	17110624	14379552	0.00406734
13928964	ref|NP_113881.1 synaptotagmin-4 [Rattus norvegicus]	AGSS[166.9984]SDLENVTPK	95201584	106179648	96836336	72752392	82249128	65718540	0.0147015				300794336	ref|NP_001178612.1 B-cell lymphoma/leukemia 11A [Rattus norvegicus]	SGTGS[166.9984]GGSTPHISGPGPGRPSSK	315558784	325559744	293494336	250776816	228150928	231282352	0.00413197
300797374	ref|NP_001178762.1 cyclin-Y [Rattus norvegicus]; Duplicate proteins: gi|109506028	S[166.9984]LFINHHPPGQTSR	142440944	133482288	129343680	161284416	155988000	173902224	0.0147243				38454226	ref|NP_942039.1 tumor protein D54 [Rattus norvegicus]	HSIS[166.9984]MPVMR	38990092	51425620	45495376	69957744	73327720	81878296	0.00414746
165377118	ref|NP_001106994.1 rho guanine nucleotide exchange factor 7 isoform b [Rattus norvegicus]	KES[166.9984]APQVLLPEEEK	16961208	17479612	14264618	22670350	20350820	21829994	0.0147657				30842796	ref|NP_851603.1 microtubule-associated serine/threonine-protein kinase 1 [Rattus norvegicus]	VYSS[166.9984]MEQLSQHEPK	139355008	143962528	139546944	287585312	264766688	298833376	0.00418052
19424218	ref|NP_598232.1 hepatoma-derived growth factor-related protein 2 [Rattus norvegicus]	S[166.9984]EGLSLDR	602463232	654618624	721181440	984197440	916333440	1128402304	0.0149074				157823247	ref|NP_001101338.1 zinc finger protein 638 [Rattus norvegicus]	QSSVTQVTEQS[166.9984]PK	75017840	68217552	67475400	37673272	47487272	35407576	0.00419657
71043782	ref|NP_001020916.1 AN1-type zinc finger protein 2B [Rattus norvegicus]	AQGLASTSTVPS[166.9984]PSR	500863168	510023072	537920256	586676800	580499840	561584576	0.0149338				349501086	ref|NP_001231784.1 RAN GTPase activating protein 1 [Rattus norvegicus]	ILDPNSGEPAPVLSSPPPTDLSTFLSFPS[166.9984]PEK	86305744	85065544	92113856	41861048	52710272	55774664	0.00420934
71043892	ref|NP_001020912.1 echinoderm microtubule-associated protein-like 1 [Rattus norvegicus]	KPSASLPS[166.9984]PSGSR	43194196	34382556	54349112	7638615	10771899	20166470	0.0150977				6981602	ref|NP_037170.1 syntaxin-binding protein 1 [Rattus norvegicus]	KLNKTDEEISS[166.9984]	2088099328	2333746688	2253092864	1772322304	1554346368	1627008896	0.0042161
78365244	ref|NP_058686.2 alpha-adducin [Rattus norvegicus]	KQKGS[166.9984]EENLDETR	212356208	165328288	197467920	102941568	132424304	113934840	0.0151164				392353692	ref|XP_003751575.1 PREDICTED: BTB/POZ domain-containing protein KCTD12 [Rattus norvegicus]; Duplicate proteins: gi|392333415	S[166.9984]PSGGAAGPLLTPSQSLDGSRR	3738158848	3350393856	3476595968	4302093824	4722706432	4670746624	0.00423592
32996729	ref|NP_872616.1 ras-related protein Rab-40C [Rattus norvegicus]	SIRPPQS[166.9984]PPQNC[160.0307]SR	74253520	69530368	76694576	57161460	63939764	54574116	0.0151247				392349939	ref|XP_002729937.2 PREDICTED: hepatocyte cell adhesion molecule-like [Rattus norvegicus]	QNS[166.9984]LEYMDQNDDRLK	199065024	188449040	198626800	123704136	133285136	147121120	0.00427444
293360124	ref|XP_002729773.1 PREDICTED: protein KIAA0284 isoform 1 [Rattus norvegicus]; Duplicate proteins: gi|293348283	LGDAS[166.9984]DTEAVDGER	21053108	30386434	26965480	8639673	10677455	15383575	0.0151256				300794936	ref|NP_001178898.1 hyccin [Rattus norvegicus]	LTLTS[166.9984]SQSLPKPSSHGLAQTAATVFSK	81997240	73211576	63756760	116145264	139356304	136820208	0.00427812
13540687	ref|NP_110489.1 MARCKS-related protein [Rattus norvegicus]; Duplicate proteins: gi|392348370,gi|392348368	GEVAPKET[181.014]PKK	208318864	194351616	261042448	73783608	122760984	132139072	0.0151795				169790901	ref|NP_001094143.1 C-Jun-amino-terminal kinase-interacting protein 3 [Rattus norvegicus]	TGSS[166.9984]PTQGIVNK	2529067008	2384675584	2454917632	2952647680	2774211328	2917642240	0.0043039
22758142	ref|NP_690003.1 calcium-regulated heat stable protein 1 [Rattus norvegicus]	DRS[166.9984]PSPLR	3479939072	3655703296	3542672128	2650500096	2767789312	2258917888	0.0152546				158303318	ref|NP_058908.2 microtubule-associated protein tau [Rattus norvegicus]	IGS[166.9984]LDNITHVPGGGNK	10365978624	9594377216	9603718144	7832890368	7878213120	7414354432	0.00430559
13591936	ref|NP_112286.1 drebrin [Rattus norvegicus]	LSS[166.9984]PVLHR	92704915456	94069915648	97437974528	75959746560	78549680128	84931469312	0.0154027				157820377	ref|NP_001100111.1 ras-related GTP-binding protein D [Rattus norvegicus]	KTGAT[181.014]PNGTPR	35657396	32028476	35668288	19652098	19738128	18783268	0.00431359
16758824	ref|NP_446399.1 serine/threonine-protein kinase MARK1 [Rattus norvegicus]	VPAAS[166.9984]PSAHSISASTPDR	248345520	240662448	284747840	164619664	170432752	180978368	0.0157172				16758652	ref|NP_446259.1 GRIP1-associated protein 1 [Rattus norvegicus]	SLSSS[166.9984]PQAQPPRPAELSDEEVAELFQR	548162112	525848448	595844288	924555968	800269440	852855744	0.00433931
62078575	ref|NP_001013945.1 protein NDRG3 [Rattus norvegicus]	THSTSSS[166.9984]IGSGESPFSR	450072640	496335264	585779328	769259008	730182400	664425984	0.0157596				392352874	ref|XP_002728080.2 PREDICTED: centrosomal protein of 170 kDa [Rattus norvegicus]	S[166.9984]SPVNNHSSPSQTPALC[160.0307]PAEAR	2554498560	2416827648	2572127488	2133552000	2063351936	2052157056	0.00436311
392351637	ref|XP_002727867.2 PREDICTED: protein FAM171A2-like [Rattus norvegicus]	DQAT[181.014]SMSQLHLIC[160.0307]GGPLEPTSSGDPEAPPPGSLHSAFSSSR	19959210	34871932	16767792	46455408	58181220	55943264	0.0157778				392345187	ref|XP_003749196.1 PREDICTED: actin-binding LIM protein 1 isoform 2 [Rattus norvegicus]	S[166.9984]SGREEDEEELLR	65287624	79834728	100146424	152058768	159151008	186030560	0.00438409
157786744	ref|NP_001099187.1 dihydropyrimidinase-related protein 2 [Rattus norvegicus]	TVTPASSAKTS[166.9984]PAK	3327972096	3356246016	2969316096	6884542464	5643860992	5581264896	0.015813				158186685	ref|NP_037149.1 ras-related protein Rab-12 [Rattus norvegicus]	RPAGGGLGAVS[166.9984]PALSGGQAR	2644647680	2910553344	2690508288	2020433664	2085006976	2232845568	0.00438522
392350154	ref|XP_343421.3 PREDICTED: protein FAM63B isoform 2 [Rattus norvegicus]; Duplicate proteins: gi|109484949	NSASSS[166.9984]PVASEAPSR	6.37145e+06	7605331	11880376	20044914	17852426	25897482	0.0158865				158303318	ref|NP_058908.2 microtubule-associated protein tau [Rattus norvegicus]	TPSLPT[181.014]PPTREPK	3261352448	3282032384	3043371264	1876911744	2245901824	2279615744	0.00443464
158749620	ref|NP_062090.1 microtubule-associated protein 1B [Rattus norvegicus]	SPSLSPSPPS[166.9984]PIEKTPLGER	6858125312	6250550272	6829569536	8903487488	8033839104	7926542848	0.0158929				157786934	ref|NP_001099406.1 iron-sulfur cluster assembly enzyme ISCU, mitochondrial [Rattus norvegicus]	RAAS[166.9984]ALLLR	123179944	135986704	123329368	158879168	173277760	176717024	0.00445152
392350887	ref|XP_003750789.1 PREDICTED: kinesin family member 1A isoform 2 [Rattus norvegicus]	DVLS[166.9984]PLRPSR	353423328	394288928	409639968	280814944	290997632	270418784	0.0159917				6981164	ref|NP_036991.1 hormone-sensitive lipase [Rattus norvegicus]	SVS[166.9984]EAALAQPEGLLGTDSLKK	90676000	82430928	81701392	105757952	111319360	104329912	0.00449033
224451084	ref|NP_653346.2 G-protein-signaling modulator 1 isoform a [Rattus norvegicus]	EGSHS[166.9984]PLDSADVR	804321280	807526272	893284672	609868800	646139776	720440960	0.016055				158749620	ref|NP_062090.1 microtubule-associated protein 1B [Rattus norvegicus]	SPSLSPSPPS[166.9984]PIEKTPLGER	4945117696	5179112448	5704262656	7860879360	8186973696	9129970688	0.00451926
392346028	ref|XP_342338.5 PREDICTED: ankyrin-2 [Rattus norvegicus]	HLPVS[166.9984]PGKTEK	199048976	211082064	233143392	150310848	160354016	169261280	0.0160889				300797332	ref|NP_001178760.1 mRNA-decapping enzyme 1A [Rattus norvegicus]	KASC[160.0307]PS[166.9984]PLTIGAENQR	855406656	867361728	895796608	974141568	945327104	975051264	0.00453227
157822347	ref|NP_001100807.1 histone-lysine N-methyltransferase, H3 lysine-36 and H4 lysine-20 specific [Rattus norvegicus]	RGKS[166.9984]PENLGLDFLSGGVSDK	96739464	85230008	96488984	68306360	72343224	78118144	0.0161091				112984212	ref|NP_001037738.1 ADP-ribosylation factor GTPase-activating protein 3 [Rattus norvegicus]	LTNTS[166.9984]FTEIEK	109203664	89484856	85648400	48861420	35035752	31561222	0.00453384
6981182	ref|NP_037198.1 microtubule-associated protein 2 [Rattus norvegicus]	RLS[166.9984]NVSSSGSINLLESPQLATLAEDVTAALAK	16228565	15561498	16865348	45360304	34929100	38037564	0.016147				157822067	ref|NP_001100762.1 ubiquitin carboxyl-terminal hydrolase BAP1 [Rattus norvegicus]	SANPTRPSS[166.9984]PVTSHISK	238323552	261606976	225846416	346667776	360911680	316826272	0.00455515
392352878	ref|XP_003751332.1 PREDICTED: melanoma inhibitory activity protein 3-like [Rattus norvegicus]	HSASDPGPPPVVNSSS[166.9984]R	682586880	714164032	826449088	493047520	472651072	573089344	0.0162485				392353210	ref|XP_003751426.1 PREDICTED: LOW QUALITY PROTEIN: annexin V-binding protein ABP-10 [Rattus norvegicus]	ELS[166.9984]PPGAR	468637728	496367424	486709664	406765152	420931360	419195872	0.00459952
8393696	ref|NP_058862.1 stathmin [Rattus norvegicus]	RKS[166.9984]HEAEVLK	8903675904	6134689792	6845678592	13864254464	13396385792	10627021824	0.0162664				158303318	ref|NP_058908.2 microtubule-associated protein tau [Rattus norvegicus]	AEEAGIGDT[181.014]PNMEDQAAGHVTQAR	1047108800	984393920	1118245632	1286157184	1355175552	1399247232	0.00461054
392348672	ref|XP_003750165.1 PREDICTED: dihydropyrimidinase-related protein 5-like [Rattus norvegicus]; Duplicate proteins: gi|12711692	ILAPPGGRS[166.9984]SGIW	555635840	613632896	391597920	950497856	952941376	760356096	0.0163198				157818273	ref|NP_001100533.1 CDC42 effector protein (Rho GTPase binding) 4 [Rattus norvegicus]	S[166.9984]LSSS[166.9984]PVKK	1805014144	1660419328	1915134848	1093112704	1056708736	996469248	0.00461379
213418127	ref|NP_113905.1 angiomotin-like protein 2 [Rattus norvegicus]	LLQLS[166.9984]LER	47428296	49458308	51928116	21117754	23621872	33461888	0.0163646				392352546	ref|XP_222205.6 PREDICTED: probable E3 ubiquitin-protein ligase C12orf51-like [Rattus norvegicus]	SSS[166.9984]FTLLQSLAIEDSR	42935996	37865264	35636472	59434712	56245096	59186924	0.00461927
158303318	ref|NP_058908.2 microtubule-associated protein tau [Rattus norvegicus]	TPSLPT[181.014]PPTREPK	1550635392	1323306752	1642142592	1062824448	1053437696	888781120	0.0164089				68163407	ref|NP_001020137.1 sterile alpha motif domain-containing protein 14 [Rattus norvegicus]	SAPSSDS[166.9984]SPSFVR	121266776	126554040	137064992	193130096	173231936	173003296	0.00463122
392353341	ref|XP_223709.6 PREDICTED: girdin [Rattus norvegicus]	RT[181.014]SIHDFLSK	363282304	418271904	382155968	283379712	327328800	270023648	0.0164732				392346028	ref|XP_342338.5 PREDICTED: ankyrin-2 [Rattus norvegicus]	TEGDSPAAALS[166.9984]PQMHQESVQQDFSGK	521251072	453195424	472801056	725108864	643559168	731660928	0.00463392
12248185	ref|NP_073636.1 nuclear ubiquitous casein and cyclin-dependent kinase substrate 1 [Rattus norvegicus]	LKATVTPS[166.9984]PVKGK	9008440320	8510603264	8915172352	7817434112	8219639808	8011268608	0.0165183				16758732	ref|NP_446317.1 reticulon-1 [Rattus norvegicus]	GSVS[166.9984]EDELIAAIK	1163318272	1100112256	1245807232	798993408	791892864	865241792	0.00467537
13928844	ref|NP_113804.1 zinc finger Ran-binding domain-containing protein 2 [Rattus norvegicus]	EES[166.9984]DGEYDEFGR	71778088	90124080	66409144	116322600	121088624	107992760	0.0165722				189163497	ref|NP_001099790.2 protein tyrosine phosphatase, receptor type, f polypeptide (PTPRF), interacting protein, alpha 1 [Rattus norvegicus]	S[166.9984]SDGSLSHEDLAK	73997152	74702720	65032544	45327992	40729628	41741456	0.00473586
13929188	ref|NP_114019.1 reticulon-4 [Rattus norvegicus]	NEDAS[166.9984]FPSTPEPVK	265632000	319423776	341568352	145122464	163449664	156859056	0.0166144				157818847	ref|NP_001102022.1 tripartite motif-containing 2 [Rattus norvegicus]	SADVS[166.9984]PTTEGVK	3353544704	3383247872	3739246336	4416897536	4261038080	4609060864	0.00478164
392353929	ref|XP_003751635.1 PREDICTED: non-histone chromosomal protein HMG-17-like [Rattus norvegicus]; Duplicate proteins: gi|392333615,gi|71043776	LS[166.9984]AKPAPPKPEPKPK	28009636	34185344	27003368	15202781	20487280	11250894	0.0166502				17985955	ref|NP_445795.1 serine/threonine-protein kinase DCLK1 isoform 1 [Rattus norvegicus]	SGKS[166.9984]PSPSPTSPGSLRK	109344952	113429248	81618696	188630256	223255328	182038784	0.00478708
221325616	ref|NP_001138312.1 hypothetical protein LOC689074 [Rattus norvegicus]	KFS[166.9984]PSQVPVQTR	1854108160	1730625408	1805551104	1426521984	1547424256	1603607936	0.0166967				13591886	ref|NP_112257.1 microtubule-associated protein 1A [Rattus norvegicus]	TEATQGLDYVPSAGTIS[166.9984]PTSSLEEDKGFK	21275666	33305252	19365424	59568128	77634856	78679816	0.00478858
158749606	ref|NP_001099892.1 Traf2 and NCK interacting kinase [Rattus norvegicus]	RTEPVLES[166.9984]SLQR	60547356	70183040	67458272	46445764	53247560	53555944	0.0167067				158631175	ref|NP_001025073.2 receptor-type tyrosine-protein phosphatase kappa precursor [Rattus norvegicus]	YLC[160.0307]EGTES[166.9984]PYQTGQLHPAIR	49300452	59046476	59620600	33626020	24536914	33114132	0.00482092
157786744	ref|NP_001099187.1 dihydropyrimidinase-related protein 2 [Rattus norvegicus]	TVT[181.014]PASSAKT[181.014]SPAK	11700988928	10394633216	9144442880	6599933440	7556500480	5609671680	0.0167603				47059197	ref|NP_997663.1 alpha-tubulin N-acetyltransferase [Rattus norvegicus]	LLLATDPGGS[166.9984]PAQR	521380640	546566464	636004224	361163712	276404480	253175680	0.00482442
392345444	ref|XP_003749266.1 PREDICTED: nipped-B-like protein [Rattus norvegicus]	TPIT[181.014]PQDVNR	119207624	142189392	154679648	63294840	80323000	99000480	0.016815				392333045	ref|XP_002725001.2 PREDICTED: uncharacterized protein KIAA1211 [Rattus norvegicus]; Duplicate proteins: gi|392353079	SKPAPESPS[166.9984]NAVALAEWASIR	96823912	76955096	70678216	154762080	164235104	162669712	0.00484596
157818473	ref|NP_001101441.1 forkhead box protein J3 [Rattus norvegicus]	VTLYNTDQDGSDS[166.9984]PR	111814512	98704856	94335208	133479640	121771240	131136456	0.0168303				392346028	ref|XP_342338.5 PREDICTED: ankyrin-2 [Rattus norvegicus]	ATS[166.9984]PLIEETPIGSIK	939712320	991284288	1043008064	1206531584	1186571392	1280080768	0.00484653
300797219	ref|NP_001177999.1 T-box brain protein 1 [Rattus norvegicus]	YLLSQSSQPQSAATAPSAMFPYPGQHGPAHPAFSIGS[166.9984]PSR	63800860	31777180	55405504	89137592	99135248	120460792	0.0168654				291045133	ref|NP_001094328.1 topoisomerase II beta [Rattus norvegicus]	KAS[166.9984]GSENEGDYNPGR	210820192	249812224	232600608	158382560	125431848	151089472	0.00484928
300798560	ref|NP_001178563.1 Golgi-specific brefeldin A-resistance guanine nucleotide exchange factor 1 [Rattus norvegicus]	AASSS[166.9984]SPGSPVASSPSK	41633656	46990400	43181864	8638017	24183492	16673312	0.0169072				392338133	ref|XP_001063734.3 PREDICTED: LOW QUALITY PROTEIN: serine/threonine-protein kinase BRSK2 [Rattus norvegicus]	SMEVLSVTDGGS[166.9984]PVPARR	111385016	93999320	133050800	46184796	16551901	20446638	0.00486556
11496271	ref|NP_068837.1 CAP-Gly domain-containing linker protein 2 [Rattus norvegicus]	EGS[166.9984]PLHK	72408768	46580500	35904752	113624960	124015752	90904304	0.0169346				157820169	ref|NP_001100502.1 ubiquitin carboxyl-terminal hydrolase 32 [Rattus norvegicus]	LSSS[166.9984]KENLDASR	80915928	76304888	83482912	56061060	47110892	43131768	0.00488446
165377118	ref|NP_001106994.1 rho guanine nucleotide exchange factor 7 isoform b [Rattus norvegicus]	MS[166.9984]GFIYQGKLPTTGMTITK	574027392	572184640	536914944	636116032	709682944	690171200	0.0170121				25742751	ref|NP_037064.1 dihydropyrimidinase-related protein 1 [Rattus norvegicus]	VFGLHSVS[166.9984]R	164615312	169195504	143582368	74954192	84432608	83230000	0.0048881
8393696	ref|NP_058862.1 stathmin [Rattus norvegicus]	KDLS[166.9984]LEEIQK	19641110	22379998	16296032	26828362	28416308	32877566	0.0170539				307938308	ref|NP_445831.3 neuronal migration protein doublecortin [Rattus norvegicus]	S[166.9984]PADSGNDQDANGTSSSQLSTPK	463561984	393163008	424362720	659017728	675179584	660191488	0.00490716
403310678	ref|NP_445828.1 kinesin-like protein KIF2A [Rattus norvegicus]	ARPSQLPEQSSSAQQNGSVSDIS[166.9984]PVQAAKK	534752128	466876512	523592480	395385664	430780256	374855680	0.0172696				293351303	ref|XP_213210.4 PREDICTED: methyltransferase like 22 [Rattus norvegicus]	AAS[166.9984]DPNPAEPAR	127456216	117489512	113457592	163872240	162713600	158970368	0.00492701
393716310	ref|NP_001257346.1 WW domain-containing adaptor with coiled-coil [Rattus norvegicus]	IST[181.014]PQTNTVPIKPLISTPPVSSQPK	520754432	556724800	602539712	405381664	419410944	476329600	0.0172929				401709973	ref|NP_001257914.1 liprin-alpha-3 [Rattus norvegicus]; Duplicate proteins: gi|293344062	S[166.9984]LPGSALELR	69709848	48592208	60794728	11178895	4.21725e+06	16469412	0.00492908
157821213	ref|NP_001099460.1 kinesin-like protein KIF21B [Rattus norvegicus]	TVS[166.9984]LPTR	2210508032	2196582912	2285276672	2476530432	2394728704	2557245696	0.017334				18426834	ref|NP_569095.1 coronin-1A [Rattus norvegicus]	RAT[181.014]PEPSSTLSSDTVSR	682457856	819796800	711101120	1222527360	1244847360	1208648576	0.00497398
157818627	ref|NP_001100287.1 B-cell CLL/lymphoma 9-like protein [Rattus norvegicus]	S[166.9984]VSVDSGEQR	52304868	41869904	42722976	23248872	33747468	23793916	0.0173504				158749620	ref|NP_062090.1 microtubule-associated protein 1B [Rattus norvegicus]	SLMSS[166.9984]PEDLTK	203507904	133417888	196301536	370082112	401686656	389133600	0.0050121
57527498	ref|NP_001009601.1 kinesin light chain 4 [Rattus norvegicus]	AAS[166.9984]LNYLNQPNAAPLQTSR	2141226880	2119354880	2013090688	2266225664	2273030912	2345286656	0.0174467				300796374	ref|NP_001178713.1 SLIT-ROBO Rho GTPase-activating protein 1 [Rattus norvegicus]; Duplicate proteins: gi|109482032	NSPTPATSTESLS[166.9984]PLHSVTLR	1492536064	1542361088	1660239360	2142087552	1967648128	1950907008	0.00504912
197313681	ref|NP_001041317.2 bcl-2-associated transcription factor 1 [Rattus norvegicus]	NT[181.014]PSQHSHSIQHS[166.9984]PER	517769536	514321440	581036544	417903232	395092000	459558976	0.0174603				53850614	ref|NP_001005543.1 nuclear autoantigenic sperm protein [Rattus norvegicus]	SVDVGGEEPKDQGAIS[166.9984]ESELGK	77940088	74045104	79504728	100375872	95783464	105846352	0.00505092
158187542	ref|NP_001094129.1 cell division cycle protein 23 homolog [Rattus norvegicus]	NQGETPTSDTPGTFFLPASLSANNT[181.014]PTRR	14595621	5.22193e+06	13871131	24300634	28469328	29400506	0.0174642				150010623	ref|NP_113754.1 nuclear factor 1 B-type [Rattus norvegicus]	T[181.014]PPPPSPLPFPTQAILPPAPSSYFSHPTIR	56014384	47652360	51676976	28172116	25884200	25694324	0.00505319
392345089	ref|XP_001066536.3 PREDICTED: sorbin and SH3 domain-containing protein 1 isoform 1 [Rattus norvegicus]	ETPSSSPVSPQES[166.9984]PKHENK	309226784	317561376	360916928	459827008	394938464	456622304	0.0175086				13591886	ref|NP_112257.1 microtubule-associated protein 1A [Rattus norvegicus]	ETSS[166.9984]PASPQNLQSDTPAFSYASLAGPAVPPR	3.76751e+06	4.05098e+06	3.41659e+06	10285152	12616380	11233133	0.00506541
157822037	ref|NP_001102908.1 MAP7 domain-containing protein 1 [Rattus norvegicus]	SSQPS[166.9984]PTAVPASDSPSAK	678193600	722047680	683104192	897552256	807684288	905323776	0.0176268				126517483	ref|NP_001075442.1 kinesin light chain 1 isoform B [Rattus norvegicus]	AC[160.0307]KVDS[166.9984]PTVTTTLK	1228647296	1330497408	1263525760	1552571904	1656179328	1715563008	0.00508389
197333853	ref|NP_001100279.1 vacuolar protein sorting 26 homolog B [Rattus norvegicus]	SMS[166.9984]HQAAIASQR	1000831488	1053627136	888515648	1276361344	1245472896	1178063360	0.0176462				307938308	ref|NP_445831.3 neuronal migration protein doublecortin [Rattus norvegicus]	QSPISTPT[181.014]SPGSLR	7138071552	6546506240	6790279680	9483752448	10682155008	10574745600	0.00511942
19705535	ref|NP_599233.1 phosphofurin acidic cluster sorting protein 1 [Rattus norvegicus]	LKPFFEGMSQSSS[166.9984]QTEIGSLNSK	83213496	130401008	126120600	192222992	211420000	203066064	0.0178311				253735705	ref|NP_062258.2 Golgi reassembly-stacking protein 1 [Rattus norvegicus]	KPPSAS[166.9984]S[166.9984]PGTPAKTPQPNAFPLGAPPPWPIPQDSSGPELGSR	233988240	209306624	258437808	138446752	106319832	80056368	0.00512258
31543764	ref|NP_741984.2 spectrin alpha chain, brain [Rattus norvegicus]	KLDPAQS[166.9984]ASRENLLEEQGSIALR	1621217920	1403675520	1458078720	1221671040	1162792320	1086828416	0.0178584				402794954	ref|NP_001258065.1 misshapen-like kinase 1 [Rattus norvegicus]; Duplicate proteins: gi|392331795	SQS[166.9984]LQDQPTR	86887904	88188944	83408224	71160240	67440264	62794244	0.00512314
157818121	ref|NP_001102776.1 DNA-binding protein SATB2 [Rattus norvegicus]	SGS[166.9984]PDVKGPPPVK	7824134144	7754540032	7865245696	8435594752	8623569920	8270042624	0.017956				281427182	ref|NP_001163939.1 apoptotic chromatin condensation inducer 1 [Rattus norvegicus]	SQSPS[166.9984]LPPLPEDLEKAPVVLQPEQIVSEEETPPPLLTK	43267752	45437792	45742048	19185714	26215126	24887768	0.00516436
157824115	ref|NP_001102086.1 arf-GAP with GTPase, ANK repeat and PH domain-containing protein 3 [Rattus norvegicus]	ATPSTAPGT[181.014]SPR	208395168	210048432	206492112	283396192	260702384	294362848	0.0179789				16924000	ref|NP_476483.1 leucine-rich repeat-containing protein 7 [Rattus norvegicus]	DLVS[166.9984]PR	31872396	35746132	32973156	51023080	46545288	53747104	0.005213
158138557	ref|NP_542421.2 caskin-1 [Rattus norvegicus]	S[166.9984]QEYLLDEGPAPGTPPKEVR	16065620	18505892	13483596	28501490	22259900	28313594	0.0181187				68341967	ref|NP_001020291.1 general transcription factor 3C polypeptide 2 [Rattus norvegicus]	GLDQPES[166.9984]PHPK	63443128	75107256	69020592	42989104	39760984	46895940	0.0052132
157820075	ref|NP_001100494.1 protein phosphatase Slingshot homolog 2 [Rattus norvegicus]	KLDPS[166.9984]PEAC[160.0307]R	11488823	13785936	11467472	8404371	8870122	7434851	0.0182176				153267461	ref|NP_001017374.2 eukaryotic translation initiation factor 4 gamma, 2 [Rattus norvegicus]	TQT[181.014]PPLGQTPQLGLK	1573396608	1597815680	1688960128	2407123968	2205778688	2168148992	0.00521785
71361633	ref|NP_001025092.1 epidermal growth factor receptor substrate 15-like 1 [Rattus norvegicus]	KTVFAGAVPVLPAS[166.9984]PPPKDSLR	36194336	45131916	53192608	80184008	62579512	77973280	0.0182667				392351637	ref|XP_002727867.2 PREDICTED: protein FAM171A2-like [Rattus norvegicus]	DQAT[181.014]SMSQLHLIC[160.0307]GGPLEPTSSGDPEAPPPGSLHSAFSSSR	39182324	23858994	19826056	74899712	61403948	78237936	0.00523927
307938308	ref|NP_445831.3 neuronal migration protein doublecortin [Rattus norvegicus]	MNGLPS[166.9984]PTHSAHC[160.0307]SFYR	13002105856	12346508288	12386368512	10094063616	11164064768	9775320064	0.0182971				281604148	ref|NP_001164022.1 WD repeat and FYVE domain-containing protein 3 [Rattus norvegicus]	LKISS[166.9984]PVR	86001736	93055504	96377176	64946708	60775680	63082816	0.00525645
71043892	ref|NP_001020912.1 echinoderm microtubule-associated protein-like 1 [Rattus norvegicus]	KPSASLPS[166.9984]PSGSRK	1008042176	829858560	888557888	636492928	671449792	581306240	0.0183832				187960160	ref|NP_001120809.1 BR serine/threonine-protein kinase 1 [Rattus norvegicus]	S[166.9984]TPLPGPPGSPR	152258320	146674048	137351424	180767696	174879776	183325104	0.00526311
300797536	ref|NP_001178014.1 protein MICAL-3 [Rattus norvegicus]	GPSQVSS[166.9984]PSQPPQK	29845436	43311820	36943980	60193220	50819836	57353280	0.0186844				22758142	ref|NP_690003.1 calcium-regulated heat stable protein 1 [Rattus norvegicus]	GNVVPS[166.9984]PLPTRR	8628176896	9193828352	8582396928	6964609536	6725825536	6880593408	0.00529646
56090552	ref|NP_001007712.1 general transcription factor IIF subunit 1 [Rattus norvegicus]	GTS[166.9984]RPGT[181.014]PSAEAASTSSTLR	809910528	816360640	868694080	968300544	947439104	898960704	0.0187109				8393696	ref|NP_058862.1 stathmin [Rattus norvegicus]	KDLS[166.9984]LEEIQK	27340070	33527870	38213376	64145428	65186712	61277840	0.00530089
300797432	ref|NP_001178009.1 Golgin subfamily A member 4 [Rattus norvegicus]	VPS[166.9984]MESLFR	93771424	99608072	103795008	110750520	114185008	116634288	0.0187212				52486810	ref|NP_001004415.1 transforming acidic coiled coil 2 isoform 1 [Rattus norvegicus]	VQNS[166.9984]PPVGRK	231338016	247339264	238258336	208708384	189915696	195921968	0.00530759
56605632	ref|NP_001008300.1 mRNA cap guanine-N7 methyltransferase [Rattus norvegicus]	AS[166.9984]VDSETESSPGVNETAAASGQR	406453344	400001952	346184128	505244672	466455712	467266752	0.0187946				25742674	ref|NP_579847.1 ataxin-10 [Rattus norvegicus]	MPPSRLS[166.9984]GIMVPAPIQDLEALR	43265864	43166964	34677092	17936078	20348264	9442280	0.00530872
13928842	ref|NP_113803.1 zinc finger protein 148 [Rattus norvegicus]	SGMNS[166.9984]PLR	87465672	93929752	69301208	116379360	129562744	149632560	0.0188265				8393901	ref|NP_058894.1 serine/threonine-protein kinase PAK 1 [Rattus norvegicus]	YMS[166.9984]FTDK	230546304	209164720	273442624	363439392	358580256	409132832	0.00533401
392345187	ref|XP_003749196.1 PREDICTED: actin-binding LIM protein 1 isoform 2 [Rattus norvegicus]	TSS[166.9984]LPGYGK	392410560	428518368	402672992	345551264	352377760	305073536	0.0188433				392352874	ref|XP_002728080.2 PREDICTED: centrosomal protein of 170 kDa [Rattus norvegicus]	EINDVAGEIDSVTSSGTAPSTTVSTAATT[181.014]PGSAIDTR	1.02115e+06	1.42303e+06	10137423	70870784	58556408	83740808	0.0053656
157822135	ref|NP_001099655.1 pre-mRNA-splicing factor ATP-dependent RNA helicase PRP16 [Rattus norvegicus]	S[166.9984]PLGSVR	21986022	21784730	19415080	11096583	11227016	15934681	0.0188728				392350887	ref|XP_003750789.1 PREDICTED: kinesin family member 1A isoform 2 [Rattus norvegicus]	NLFGSGS[166.9984]LR	43696368	31020340	39644248	13170497	7347668	6373064	0.00549511
14091754	ref|NP_114458.1 glutamate receptor-interacting protein 1 [Rattus norvegicus]	ASLS[166.9984]PVPKPR	788269312	779619328	829001024	691719552	683886720	742661760	0.018966				407728599	ref|NP_001258431.1 catenin delta-2 [Rattus norvegicus]	TPSISPVRVS[166.9984]PNNR	278774144	231486400	268526688	382800704	352071360	369341600	0.00550039
392351565	ref|XP_003750969.1 PREDICTED: rho GTPase-activating protein 23 isoform 1 [Rattus norvegicus]	S[166.9984]AEALGPGALVSPR	189705664	204037280	192235440	252251536	223388192	243249648	0.0191411				157819339	ref|NP_001100971.1 CAP-Gly domain-containing linker protein 3 [Rattus norvegicus]; Duplicate proteins: gi|392344100	KKS[166.9984]PSSPSLGSLQQR	95215680	107909840	86809944	55298444	57129048	43351980	0.00555578
157817558	ref|NP_001100861.1 janus kinase and microtubule-interacting protein 2 [Rattus norvegicus]	AGDGSEHC[160.0307]SS[166.9984]PDLRR	402381344	352505888	405224672	287484960	288405472	312681696	0.019244				392350887	ref|XP_003750789.1 PREDICTED: kinesin family member 1A isoform 2 [Rattus norvegicus]	TPQPC[160.0307]SRPAS[166.9984]PEPELLPELDSK	114079384	129972088	167808096	313252672	299330016	311880320	0.00556348
209870013	ref|NP_001129568.1 intersectin-1 isoform a [Rattus norvegicus]	SAFT[181.014]PATATGSSPSPVLGQGEKVEGLQAQALYPWR	190815696	192029696	182354560	211428944	200860320	203185312	0.0193479				157821213	ref|NP_001099460.1 kinesin-like protein KIF21B [Rattus norvegicus]	STDIGFT[181.014]PPSS[166.9984]PPTRPR	2477358848	2404553984	2685540096	2005013376	1955601664	1780688256	0.00558829
392351726	ref|XP_003751002.1 PREDICTED: RING finger protein unkempt homolog isoform 2 [Rattus norvegicus]; Duplicate proteins: gi|392331987	SSGLAS[166.9984]PPHLC[160.0307]SSPPGPSR	52589088	43307756	41045912	21824454	24793644	23470116	0.0194265				8393496	ref|NP_059040.1 glycogen synthase kinase-3 alpha [Rattus norvegicus]	TS[166.9984]SFAEPGGGGGGGGGGPGGSASGPGGTGGGK	39026864	32146664	45597140	3.17035e+06	5124387	1	0.00561235
75905811	ref|NP_001028825.1 A-kinase anchor protein 12 isoform beta [Rattus norvegicus]	GPLEAPQDGEAEEGTTS[166.9984]DGEK	39817852	56087524	58455080	176843008	207938864	138007792	0.0194667				392345089	ref|XP_001066536.3 PREDICTED: sorbin and SH3 domain-containing protein 1 isoform 1 [Rattus norvegicus]	ETPSSSPVSPQES[166.9984]PKHENK	355582976	419642240	333135296	565706176	587471616	516575040	0.00561597
6981182	ref|NP_037198.1 microtubule-associated protein 2 [Rattus norvegicus]	ARVDHGAEIIT[181.014]QS[166.9984]PSRSSVAS[166.9984]PR	259880960	271012544	219622288	155065200	196788496	166660160	0.0196338				13994177	ref|NP_113916.1 clathrin coat assembly protein AP180 [Rattus norvegicus]	KPGNNEGSGAPS[166.9984]PLSK	2915714304	2986706432	2727937280	3386536960	3516205824	3519159040	0.00564994
158749620	ref|NP_062090.1 microtubule-associated protein 1B [Rattus norvegicus]	TLEVVS[166.9984]PSQSVTGSAGHTPYY[243.0297]QSPTDEK	1355383424	1770710912	1381815936	2319912960	2151208960	2061140736	0.0198377				14091754	ref|NP_114458.1 glutamate receptor-interacting protein 1 [Rattus norvegicus]	SNT[181.014]LPSDVGR	393106368	381892832	407863136	300904416	297715424	333396576	0.0056951
194440691	ref|NP_001101456.2 serine/arginine repetitive matrix protein 1 [Rattus norvegicus]	APQTS[166.9984]SPPPVRR	7839002624	7735903744	8007096320	7577509376	7281252352	7404010496	0.0199152				157822747	ref|NP_001102439.1 clavesin-1 [Rattus norvegicus]	SQS[166.9984]VVEAGTLK	481481472	429959776	504831360	607616192	619501056	665129088	0.00572198
300793937	ref|NP_001178848.1 Smith-Magenis syndrome chromosome region, candidate 8 homolog [Rattus norvegicus]; Duplicate proteins: gi|109490884	SDS[166.9984]QASLTVPLSPHVVR	44141484	43514484	34189864	59829212	70282672	55640108	0.0199545				293343148	ref|XP_001054818.2 PREDICTED: peroxisomal biogenesis factor 19-like [Rattus norvegicus]	AKPSPAPS[166.9984]PTISAPDASGPQK	80964936	74384592	82055256	94725880	100868608	104783032	0.00576983
157786744	ref|NP_001099187.1 dihydropyrimidinase-related protein 2 [Rattus norvegicus]	TVT[181.014]PASSAKTSPAK	297847712	284329920	265448400	216927024	219989600	220653136	0.0200212				158749606	ref|NP_001099892.1 Traf2 and NCK interacting kinase [Rattus norvegicus]	RTEPVLESS[166.9984]LQR	86524752	81656144	73179544	128726984	147096816	155094096	0.00581221
309319787	ref|NP_445792.2 opioid growth factor receptor [Rattus norvegicus]	FKPQTIPQPLTGPGQADKDEGS[166.9984]RDPSQEAGTQGR	32985016	37178676	28031864	16917672	23843828	18404272	0.0200488				51948428	ref|NP_001004229.1 nucleoporin NUP53 [Rattus norvegicus]	TLGT[181.014]PTQPGSTPR	41808948	50062420	43854888	24464584	20026346	29830920	0.00585231
209870039	ref|NP_445928.2 synaptojanin-1 [Rattus norvegicus]	NQPS[166.9984]PQAGLAGPGPSGYGAARPTIPAR	314150592	390048352	370617760	433275680	495389280	487129376	0.0200489				157819181	ref|NP_001100374.1 mitogen-activated protein kinase kinase kinase kinase 4 [Rattus norvegicus]	QTQS[166.9984]ASSTLQK	125363384	99503304	94688696	16307109	28356036	29239522	0.00585933
58865530	ref|NP_001011981.1 sorting nexin-17 [Rattus norvegicus]	SPPLLES[166.9984]PDASR	231675296	249963872	235538240	281776640	288215264	262084704	0.0201411				392345798	ref|XP_003749369.1 PREDICTED: tripartite motif-containing protein 46-like [Rattus norvegicus]	EVLGQQGYIGHGGDPSSEPTS[166.9984]PASTPSTR	168362304	148995344	177631024	247751296	288182496	294856352	0.00586031
8394018	ref|NP_058735.1 serine/threonine-protein phosphatase 2A catalytic subunit alpha isoform [Rattus norvegicus]	RT[181.014]PDYFL	29754152	34220568	30049814	26421248	21344466	22901826	0.0201852				407728599	ref|NP_001258431.1 catenin delta-2 [Rattus norvegicus]	GGSPLTTTQGGS[166.9984]PTKLQR	1015923776	1105825536	1140760576	825545984	772571456	874536448	0.0059843
16758540	ref|NP_446174.1 CLIP-associating protein 2 [Rattus norvegicus]	LSSS[166.9984]VSAMR	373417760	398325376	353712192	220453408	300587936	256952736	0.0202871				281427182	ref|NP_001163939.1 apoptotic chromatin condensation inducer 1 [Rattus norvegicus]	LQPEQES[166.9984]PK	746055936	696690304	771207040	573306880	538382720	555829056	0.0059878
157823439	ref|NP_001099736.1 tight junction protein ZO-1 [Rattus norvegicus]	IDS[166.9984]PGLK	298749248	313278784	299651520	338437984	357027712	330899712	0.0202952				34872960	ref|XP_213430.2 PREDICTED: protein SMG8 [Rattus norvegicus]; Duplicate proteins: gi|109491582	LYEVAIDGKEEDLGS[166.9984]PTGELTSK	19770590	16731077	27391878	48559776	43808932	48374208	0.00599486
158749620	ref|NP_062090.1 microtubule-associated protein 1B [Rattus norvegicus]	SVNFSLT[181.014]PNEIK	938649408	849585408	933616000	552388928	574692544	732226048	0.020543				158749620	ref|NP_062090.1 microtubule-associated protein 1B [Rattus norvegicus]	SPSLSPS[166.9984]PPSPIEK	26051152	29390052	23869438	7284402	14689470	11717508	0.00603602
17985955	ref|NP_445795.1 serine/threonine-protein kinase DCLK1 isoform 1 [Rattus norvegicus]	SGKS[166.9984]PSPSPTSPGSLRK	32984668	10436192	30632966	69036744	59829372	49609388	0.0206643				401709973	ref|NP_001257914.1 liprin-alpha-3 [Rattus norvegicus]; Duplicate proteins: gi|293344062	LAPPS[166.9984]PAR	2143144192	2248135680	2069041920	1558840832	1530219264	1543680896	0.00615195
157818405	ref|NP_001102462.1 periphilin-1 [Rattus norvegicus]	SIQSLKTS[166.9984]R	132248472	152684864	189296528	62580092	64854384	87002512	0.0206747				402794954	ref|NP_001258065.1 misshapen-like kinase 1 [Rattus norvegicus]; Duplicate proteins: gi|392331795	LDSS[166.9984]PVLSPGNK	258923440	277745920	306139776	196579168	163998608	193344176	0.0061729
392346656	ref|XP_003749608.1 PREDICTED: tumor suppressor p53-binding protein 1 [Rattus norvegicus]	AS[166.9984]QGSLSPQEEVM[147.0354]EADLLEGLGANQDRPSK	13449377	11486242	15411993	5.50544e+06	1.78474e+06	7761639	0.0208111				71043892	ref|NP_001020912.1 echinoderm microtubule-associated protein-like 1 [Rattus norvegicus]	KPSASLPS[166.9984]PSGSR	116949120	132285544	114321864	91289816	76420992	77048448	0.0062596
392354700	ref|XP_002728592.2 PREDICTED: 60S ribosomal protein L15-like [Rattus norvegicus]	QLS[166.9984]ALHR	88161432	85871080	79875896	69587288	71204752	76573704	0.0208537				9507135	ref|NP_062040.1 spectrin beta chain, brain 2 [Rattus norvegicus]	S[166.9984]SESAHVATLPAR	452636128	399822720	408418368	552638016	556582016	574601408	0.00626598
198442866	ref|NP_001101024.2 phosphatidylinositide phosphatase SAC2 [Rattus norvegicus]; Duplicate proteins: gi|392344693	SQSAS[166.9984]STDVSIHAPSEATVGHGHELGK	56394088	38762812	65380908	80811264	97486184	109905112	0.0210122				56090385	ref|NP_001007710.1 mitochondrial dynamic protein MID51 [Rattus norvegicus]	AISAPTS[166.9984]PTR	513490528	475118240	531987936	843524928	790822528	929901952	0.00633423
11559962	ref|NP_071529.1 acetyl-CoA carboxylase 1 [Rattus norvegicus]	FIIGSVSEDNS[166.9984]EDEISNLVK	44333548	66013392	32835908	106021696	97022528	90375600	0.0211201				392346223	ref|XP_003749494.1 PREDICTED: protein PRRC2B [Rattus norvegicus]; Duplicate proteins: gi|392339174	IASETHS[166.9984]EGSEYEELPKR	49842704	76662240	67744000	113144976	136209104	115199264	0.00633555
307938308	ref|NP_445831.3 neuronal migration protein doublecortin [Rattus norvegicus]	S[166.9984]PADSGNDQDANGTSSSQLSTPK	276471744	303927008	303305632	413666208	388991104	351959200	0.0211853				16758540	ref|NP_446174.1 CLIP-associating protein 2 [Rattus norvegicus]	IPRPSVSQGC[160.0307]S[166.9984]R	1271467008	1110437504	1082350336	486205440	508779168	528648512	0.00635861
157823453	ref|NP_001101345.1 rabenosyn-5 [Rattus norvegicus]	DSLSTHTSPS[166.9984]QS[166.9984]PNSVHGSR	108518736	114469776	107457688	194990656	161740304	166642544	0.0212002				300794336	ref|NP_001178612.1 B-cell lymphoma/leukemia 11A [Rattus norvegicus]	GC[160.0307]S[166.9984]PGESASGGLSKK	1191286912	1260697472	1300982656	1079479424	990565056	1010409152	0.0063641
11693164	ref|NP_071789.1 scaffold attachment factor B1 [Rattus norvegicus]	RLS[166.9984]EGR	82238688	56140420	39522576	159407904	141571328	105560008	0.0213744				8394189	ref|NP_058758.1 PDZ and LIM domain protein 4 [Rattus norvegicus]	IHIDPEAQDGS[166.9984]PATSR	1781180416	1766808192	1744073728	1248139904	1063724160	1102296064	0.00638329
392352874	ref|XP_002728080.2 PREDICTED: centrosomal protein of 170 kDa [Rattus norvegicus]	EAQGYQS[166.9984]EKHDADR	37744760	44273452	47416008	26283700	33745328	28454804	0.0215747				162287023	ref|NP_001094186.1 Son of sevenless homolog 1 [Rattus norvegicus]	TPDVFSSS[166.9984]PLHLQPPPLGK	32867048	35036216	33143828	61740548	56465036	65655840	0.00638401
157820771	ref|NP_001102098.1 E3 ubiquitin-protein ligase ZNRF2 [Rattus norvegicus]	AYS[166.9984]GSDLPSGTSGGGGADGAR	299518048	337608544	340124992	379900704	398237984	399076512	0.0216022				403310662	ref|NP_001258127.1 ubiquitin conjugation factor E4 B [Rattus norvegicus]	SQSSEGVSSLSS[166.9984]SPSNSLETQSQSLSR	11100721	5036461	5.67954e+06	47921880	39686988	56028976	0.00638645
6981182	ref|NP_037198.1 microtubule-associated protein 2 [Rattus norvegicus]	VAIIRT[181.014]PPKSPATPK	10828984320	9552837632	10918546432	7652491776	8082247680	8035835904	0.0217292				75905811	ref|NP_001028825.1 A-kinase anchor protein 12 isoform beta [Rattus norvegicus]	GPLEAPQDGEAEEGTTS[166.9984]DGEK	287588736	231971680	286077568	141842800	110527752	123107984	0.00639817
6978509	ref|NP_036631.1 adenomatous polyposis coli protein [Rattus norvegicus]	DANIM[147.0354]S[166.9984]PGSSLPSLHVR	2933842	1.63775e+06	3.68796e+06	6.28198e+06	5620771	6.22603e+06	0.0217449				158749606	ref|NP_001099892.1 Traf2 and NCK interacting kinase [Rattus norvegicus]	RTEPVLES[166.9984]SLQR	41919756	57875120	53349524	84961128	81308520	90904664	0.00642663
189217899	ref|NP_001094139.1 stromal membrane-associated GTPase-activating protein 2 [Rattus norvegicus]	KAVGSMPTAGSAGS[166.9984]VPENLNLFPEPGSK	302429120	329207552	305286144	361654432	353605600	362667552	0.0219815				8394389	ref|NP_058805.1 synapsin-3 [Rattus norvegicus]	LSPQGQQPVSPQSGS[166.9984]PQQQR	161037472	159162576	148497808	350157920	295032224	330829728	0.00648045
8393696	ref|NP_058862.1 stathmin [Rattus norvegicus]	DLS[166.9984]LEEIQK	39474946048	38757683200	31981080576	49784082432	49429409792	45041426432	0.0220388				12083667	ref|NP_073194.1 small glutamine-rich tetratricopeptide repeat-containing protein alpha [Rattus norvegicus]	GPDRT[181.014]PPSEEDSAEAER	3952476672	4344963584	4695052800	2102384512	1949488896	2081233920	0.00653608
157819339	ref|NP_001100971.1 CAP-Gly domain-containing linker protein 3 [Rattus norvegicus]; Duplicate proteins: gi|392344100	KKS[166.9984]PSSPSLGSLQQR	100665048	80061760	87260432	51605424	64787284	65829152	0.022194				189163497	ref|NP_001099790.2 protein tyrosine phosphatase, receptor type, f polypeptide (PTPRF), interacting protein, alpha 1 [Rattus norvegicus]	GALHTVS[166.9984]HEDIR	140380928	162777280	149834880	100360608	115140488	92220112	0.00659222
120586991	ref|NP_001073366.1 HEAT repeat-containing protein 6 [Rattus norvegicus]	S[166.9984]SSSATPHLSTPDGWK	74678920	63628596	61715820	48210252	52158196	39392580	0.0222663				392350887	ref|XP_003750789.1 PREDICTED: kinesin family member 1A isoform 2 [Rattus norvegicus]	SGTS[166.9984]QEELR	1908275456	1938586368	2076116864	2454313984	2384067328	2415773440	0.00669178
300794532	ref|NP_001178622.1 rho GTPase-activating protein 21 [Rattus norvegicus]; Duplicate proteins: gi|293342914	TQSPHS[166.9984]PKEESER	72532560	70033344	75268088	64084988	65367944	63610348	0.0222933				6981182	ref|NP_037198.1 microtubule-associated protein 2 [Rattus norvegicus]	KETS[166.9984]PETSLIQDEVALK	1474646144	1243623424	1294577792	762451904	868054656	944871040	0.00673909
157818273	ref|NP_001100533.1 CDC42 effector protein (Rho GTPase binding) 4 [Rattus norvegicus]	TGEPDGES[166.9984]LDEQATSSK	11655090	14089336	19425092	41530796	38541596	27457214	0.0224913				14717392	ref|NP_148981.1 protein transport protein Sec31A [Rattus norvegicus]	VAQS[166.9984]DGEESPAEEGQLLGER	20705308	22061202	18978368	8858614	7301632	2736325	0.00674504
392346234	ref|XP_231161.6 PREDICTED: GTPase-activating protein and VPS9 domain-containing protein 1 [Rattus norvegicus]; Duplicate proteins: gi|392339193	EVS[166.9984]SRPSTPGLSVVSGISATSEDIPNKIEDLR	80889504	98505664	99778232	147052480	119246872	128385528	0.0225289				158749620	ref|NP_062090.1 microtubule-associated protein 1B [Rattus norvegicus]	DVSDERLS[166.9984]PAK	866520448	862122240	876653696	1284006272	1215121536	1337971200	0.00677238
50979280	ref|NP_001003401.1 ectoderm-neural cortex protein 1 [Rattus norvegicus]	HC[160.0307]LYVVGGHTAATGC[160.0307]LPAS[166.9984]PSVSLK	54803896	38421380	47298800	15025443	18802400	31675340	0.0225795				6981182	ref|NP_037198.1 microtubule-associated protein 2 [Rattus norvegicus]	ETS[166.9984]PETSLIQDEVALK	7174060544	6490489856	7560737280	4245596928	4520374784	4701139968	0.00677986
392350887	ref|XP_003750789.1 PREDICTED: kinesin family member 1A isoform 2 [Rattus norvegicus]	SGTS[166.9984]QEELR	1561307648	1611631232	1548406528	1486808832	1434497408	1499658624	0.0225889				307938308	ref|NP_445831.3 neuronal migration protein doublecortin [Rattus norvegicus]	QSPISTPTS[166.9984]PGSLR	649715264	478256704	544982656	868087936	898603072	1043232896	0.00684252
392351057	ref|XP_220207.6 PREDICTED: serine/arginine repetitive matrix protein 2 [Rattus norvegicus]	SSS[166.9984]VSSPELK	797886080	904251968	888973888	1051701056	981850304	1027514752	0.0227668				259155312	ref|NP_075415.2 arf-GAP with GTPase, ANK repeat and PH domain-containing protein 2 [Rattus norvegicus]	LSLWAAPPGPPLSGGLS[166.9984]PDSKPGGAPSSSR	134121584	128840032	119240568	159694784	156364208	173444384	0.00684846
293361078	ref|XP_576396.3 PREDICTED: E3 ubiquitin-protein ligase CBL-like isoform 2 [Rattus norvegicus]; Duplicate proteins: gi|293349179	IKPSS[166.9984]SANAIYSLAARPLPVPK	92045080	106822408	94391592	188083408	161440576	144964848	0.0227937				259490277	ref|NP_073176.2 GTP-binding protein REM 2 [Rattus norvegicus]	QAS[166.9984]PSGTPTPEADTTLLK	166840944	155755344	176425472	95754344	94836280	95667792	0.00691074
56606086	ref|NP_001008517.1 ashwin [Rattus norvegicus]	KSPSGPVKS[166.9984]PPLSPVGTTPVK	331419840	354802528	387093472	304224480	258668544	280778176	0.0228032				157818627	ref|NP_001100287.1 B-cell CLL/lymphoma 9-like protein [Rattus norvegicus]	S[166.9984]VSVDSGEQR	71097328	67930728	66507724	60343576	57803620	54867548	0.00693155
300793740	ref|NP_001178582.1 protein TANC2 [Rattus norvegicus]	SC[160.0307]DELSPVS[166.9984]PTQGGYPSEPTR	8283788	4.3378e+06	2901552	14261054	11400144	13292264	0.0228692				187960160	ref|NP_001120809.1 BR serine/threonine-protein kinase 1 [Rattus norvegicus]	S[166.9984]MEVLSITDAGSGGSPVPTRR	305062624	278480192	285396096	389788544	400752544	442168288	0.00693797
157820047	ref|NP_001101210.1 catenin delta-1 [Rattus norvegicus]	VGGS[166.9984]SVDLHR	1162919936	1019443520	1239038208	737633152	748000576	720649600	0.0229377				76781454	ref|NP_068624.2 epsin-2 isoform a [Rattus norvegicus]	AGGS[166.9984]PASYHGSTSPR	163172016	189807264	196525376	117148128	116329520	98764904	0.00697506
307938308	ref|NP_445831.3 neuronal migration protein doublecortin [Rattus norvegicus]	SKQS[166.9984]PISTPTSPGSLR	35714528	39077668	36455876	63156168	52997256	52734808	0.0229648				157821427	ref|NP_001102887.1 histone cluster 1, H1b [Rattus norvegicus]	SETAPAETTAPAPVEKS[166.9984]PAKK	790298	1.90563e+06	1	6.52108e+06	7524889	4.81297e+06	0.00700402
293346439	ref|XP_001067659.2 PREDICTED: LOW QUALITY PROTEIN: uncharacterized protein KIAA0889, partial [Rattus norvegicus]	SYT[181.014]APDKTGIR	20736236	14591299	13790165	30046040	33597000	24207866	0.0229782				274325671	ref|NP_113912.1 secretory carrier membrane protein 3 [Rattus norvegicus]	KLS[166.9984]PAEPK	2431647488	2576732416	2389674752	3236731136	2931472640	3061952000	0.00706268
307938308	ref|NP_445831.3 neuronal migration protein doublecortin [Rattus norvegicus]	SKQSPISTPTS[166.9984]PGSLRK	2397573632	2050052736	2224574720	2682456320	2812154112	2581093120	0.0230858				18543359	ref|NP_570105.1 MAP/microtubule affinity-regulating kinase 3 [Rattus norvegicus]	RYS[166.9984]DHAGPAIPSVVAYPK	119890888	123193624	126838120	198858544	211051376	184650304	0.00707711
300793740	ref|NP_001178582.1 protein TANC2 [Rattus norvegicus]	DC[160.0307]SYGAVTS[166.9984]PTSTLESR	538550016	562706816	582719744	485743488	492724960	501685600	0.0231286				157278004	ref|NP_001098110.1 sine oculis-binding protein homolog [Rattus norvegicus]	SADS[166.9984]PPGSSGQALSLAPSER	17133576	17269046	19644642	12806666	9698304	12194153	0.00717684
77628010	ref|NP_001029321.1 protein DDI1 homolog 2 [Rattus norvegicus]	TQAQLLS[166.9984]PGER	611515904	640575424	585884672	529656608	519626560	516102656	0.0231597				157822407	ref|NP_001101475.1 microtubule-associated serine/threonine-protein kinase 2 [Rattus norvegicus]	NFS[166.9984]PNAPAHFSFVPAR	73894696	53980108	57174232	222348096	173895088	226630368	0.00718094
197385435	ref|NP_001128018.1 uncharacterized protein LOC309053 [Rattus norvegicus]	NYKS[166.9984]SPEIQEPIKPLEK	67803136	65612280	59879780	37417784	44458276	51896544	0.0232529				157822407	ref|NP_001101475.1 microtubule-associated serine/threonine-protein kinase 2 [Rattus norvegicus]	KLS[166.9984]NPDIFSPTGK	193412688	192746192	206854432	361128384	316109952	366041408	0.00719051
157821453	ref|NP_001102391.1 TBC1 domain family member 10B [Rattus norvegicus]	ASAGPVPGAVVIAEGLHPSLPS[166.9984]PTGNSTPLGTSK	1964354944	1760500992	1786437120	1497437696	1490812416	1629945600	0.0232543				16758540	ref|NP_446174.1 CLIP-associating protein 2 [Rattus norvegicus]	SSGS[166.9984]VASLPQSDR	79239456	92887480	66762500	33012152	32738334	18216734	0.00720297
13929188	ref|NP_114019.1 reticulon-4 [Rattus norvegicus]	DSEGRNEDASFPST[181.014]PEPVKDSSR	741928704	638378944	580261248	930259776	912390208	949441600	0.0233225				158749620	ref|NP_062090.1 microtubule-associated protein 1B [Rattus norvegicus]	DMSLYASLASEKVQSLEGEKLS[166.9984]PK	426284128	490688960	472059680	688300480	597655680	633883776	0.00720646
13027430	ref|NP_076465.1 WD repeat-containing protein 7 [Rattus norvegicus]	SS[166.9984]SQIPEGFGLTSGGSNYSLAR	14008540	21172798	24446994	38013084	43384376	30642688	0.0233534				392333045	ref|XP_002725001.2 PREDICTED: uncharacterized protein KIAA1211 [Rattus norvegicus]; Duplicate proteins: gi|392353079	DSQPPS[166.9984]PSLLEEPKGQK	135953456	152549472	150059088	304631808	260850976	312806560	0.00721255
392343069	ref|XP_003754788.1 PREDICTED: histone deacetylase 6 isoform 2 [Rattus norvegicus]; Duplicate proteins: gi|392355490,gi|109511550,gi|109510484	KGAVPHSS[166.9984]PNLAEVK	1619606912	1448822656	1553643776	1213203328	1378945280	1193206784	0.0234431				158749620	ref|NP_062090.1 microtubule-associated protein 1B [Rattus norvegicus]	LSPAKS[166.9984]PSLS[166.9984]PSPPSPIEK	2684042240	2742796800	3410552576	4827371008	4639224832	4380342784	0.00724049
6978469	ref|NP_037349.1 afadin [Rattus norvegicus]	QGAIYHGLATLLNQPS[166.9984]PM[147.0354]MQR	123602944	99365536	108959360	60912752	85831352	76753816	0.0234829				196115075	ref|NP_001124485.1 armadillo repeat gene deleted in velo-cardio-facial syndrome [Rattus norvegicus]	DIPSYGSLS[166.9984]R	38162536	26098656	39292660	13175512	2.88423e+06	1.91287e+06	0.00725604
6978465	ref|NP_036908.1 beta-adrenergic receptor kinase 1 [Rattus norvegicus]	NKPRS[166.9984]PVVELSK	184848384	169122592	194956896	153207968	153947440	137845680	0.0238206				158749620	ref|NP_062090.1 microtubule-associated protein 1B [Rattus norvegicus]	SPSLS[166.9984]PSPPSPIEKTPLGER	60159328	68092936	96090784	248636928	192614496	190043296	0.0072601
213418127	ref|NP_113905.1 angiomotin-like protein 2 [Rattus norvegicus]	DTTLIRHS[166.9984]PQPSPSSSFNEGLLAGNHR	44986740	36535292	51125244	28546592	26998762	18653200	0.0239267				18426838	ref|NP_569097.1 src kinase-associated phosphoprotein 2 [Rattus norvegicus]	PNPGS[166.9984]TSSPGSIPEEIR	113164568	104959672	106596544	131453592	133998584	144872304	0.00728303
164698508	ref|NP_789826.2 septin-9 isoform 2 [Rattus norvegicus]	LVDTLS[166.9984]QRSPKPSLR	262746304	240367056	229249696	195317296	212648096	180905168	0.0239327				58865530	ref|NP_001011981.1 sorting nexin-17 [Rattus norvegicus]	SPPLLES[166.9984]PDASR	213357184	192642768	236020160	310201728	277291712	313955040	0.00730204
67078488	ref|NP_001019936.1 next to BRCA1 gene 1 protein [Rattus norvegicus]	MS[166.9984]PLPHDSPLIEKPGLGR	96651000	105243688	89258936	111473704	122623264	120898432	0.0240698				13540687	ref|NP_110489.1 MARCKS-related protein [Rattus norvegicus]; Duplicate proteins: gi|392348370,gi|392348368	AAAT[181.014]PESQEPQAK	49967394816	51407396864	53695037440	45038923776	42877218816	44506079232	0.00733038
8394389	ref|NP_058805.1 synapsin-3 [Rattus norvegicus]	S[166.9984]PGQGQLGPLLGQPQPRPPPQGGPR	779088704	850419264	693460224	496327392	508249408	487635840	0.024181				13786202	ref|NP_112644.1 voltage-dependent anion-selective channel protein 2 [Rattus norvegicus]	LTFDTTFS[166.9984]PNTGKK	31045940	29476242	23571644	9445040	13412142	13473082	0.00736234
293357704	ref|XP_002729191.1 PREDICTED: 72 kDa inositol polyphosphate 5-phosphatase [Rattus norvegicus]; Duplicate proteins: gi|293345791	AHS[166.9984]NLGPSRPR	43156864	53375484	48391736	62176000	65152508	60140404	0.0242914				158081763	ref|NP_001103350.1 beta-adducin isoform a [Rattus norvegicus]	KLEQEQEGEKDAATEEPGS[166.9984]PVK	440251520	384487136	363477344	530602080	580499840	541186624	0.00740075
307938308	ref|NP_445831.3 neuronal migration protein doublecortin [Rattus norvegicus]	SKQSPISTPTS[166.9984]PGSLR	2055214336	1813136384	1846332032	2706197760	2477637376	2271624960	0.0243038				403420614	ref|NP_001258161.1 multivesicular body subunit 12B [Rattus norvegicus]	NHDSSQPTT[181.014]PSQSSAASTPAPNLPR	48309020	38400864	48746956	142551728	119544264	111494928	0.00743491
62078575	ref|NP_001013945.1 protein NDRG3 [Rattus norvegicus]	SRT[181.014]HSTSSSIGSGESPFSR	78058472	63796728	66500340	33124552	43459520	15198019	0.0246237				197384825	ref|NP_001128088.1 uncharacterized protein LOC499724 [Rattus norvegicus]	LLPEGEETVES[166.9984]DDDRDER	1799417216	1731156224	1962319872	1458192512	1389684608	1279392128	0.00744159
300794492	ref|NP_001178876.1 dapper homolog 3 [Rattus norvegicus]	GPAPS[166.9984]PSAPPR	29213556	30761618	37685824	19897506	17088152	18903670	0.0246984				164565391	ref|NP_001106837.1 connector enhancer of kinase suppressor of ras 2 isoform 1 [Rattus norvegicus]	SFT[181.014]LPR	228299984	256665504	254494208	156380528	153616848	149925824	0.0074574
189339231	ref|NP_445878.1 splicing factor 3b, subunit 1 [Rattus norvegicus]	WDET[181.014]PGR	423331680	470176800	488758912	343197888	381913536	390813856	0.0248311				300794237	ref|NP_001178607.1 LIM and calponin homology domains-containing protein 1 [Rattus norvegicus]	SINHQIES[166.9984]PGER	1194949632	1209240064	1168526720	998810432	912542208	901976256	0.00749918
12083667	ref|NP_073194.1 small glutamine-rich tetratricopeptide repeat-containing protein alpha [Rattus norvegicus]	S[166.9984]RTPS[166.9984]ASHEEQQE	25032766	32991034	26399076	12866607	13337627	14024329	0.0249219				392354163	ref|XP_344572.5 PREDICTED: LOW QUALITY PROTEIN: G protein-regulated inducer of neurite outgrowth 1 [Rattus norvegicus]	APS[166.9984]PAPRPPSR	685994816	786228288	698708544	982004736	925348352	945173376	0.00755942
392343941	ref|XP_001053214.2 PREDICTED: zinc finger CCCH domain-containing protein 4-like [Rattus norvegicus]	TGTGSPFAGNS[166.9984]PAR	383194624	402545760	506157248	726766336	589055040	792173504	0.0251014				9506497	ref|NP_062172.1 clathrin heavy chain 1 [Rattus norvegicus]	GILRT[181.014]PDTIR	140889248	180986976	147562528	55401624	83626744	84668352	0.00757691
157820313	ref|NP_001100603.1 PERQ amino acid-rich with GYF domain-containing protein 1 [Rattus norvegicus]	GLPLS[166.9984]PR	212311568	215101280	224675712	164870576	168197456	192268224	0.0251698				300798560	ref|NP_001178563.1 Golgi-specific brefeldin A-resistance guanine nucleotide exchange factor 1 [Rattus norvegicus]	GYT[181.014]SDSEVYTDHGRPGK	31976266	45391380	42066320	69731416	74548312	60684632	0.00760147
157818829	ref|NP_001100711.1 activator of 90 kDa heat shock protein ATPase homolog 2 [Rattus norvegicus]	KLTENALQAS[166.9984]PVALGVR	24455012	20155356	21756782	44869964	36889460	33960872	0.025195				402534517	ref|NP_067713.2 band 4.1-like protein 1 isoform L [Rattus norvegicus]	GAC[160.0307]ST[181.014]PELPQFESVK	862760768	805648384	885332096	1028648320	1005732544	1103239424	0.00760357
392353229	ref|XP_223536.5 PREDICTED: protein FAM193A isoform 2 [Rattus norvegicus]; Duplicate proteins: gi|392333100	KPT[181.014]EPPK	1162289792	1171941248	1234783104	781960512	991764096	854025792	0.025224				150010623	ref|NP_113754.1 nuclear factor 1 B-type [Rattus norvegicus]	SLSS[166.9984]PPSSK	186559856	190855552	204795344	164481296	158694432	150204576	0.00762733
47059177	ref|NP_997627.1 protein PRRC2A [Rattus norvegicus]	LAWVGDVFTTTPT[181.014]DPRPLTSPLR	249153216	227843472	233476528	193778448	171532944	206380768	0.0252773				403224975	ref|NP_001258102.1 myotubularin-related protein 5 [Rattus norvegicus]	LGLGTLSSS[166.9984]LSR	58302340	74558264	67984632	24399788	22010074	27061442	0.00762756
6981660	ref|NP_037019.1 lamina-associated polypeptide 2, isoform beta [Rattus norvegicus]	LREQGAES[166.9984]R	773043456	877398080	748166720	294637344	433114176	565823552	0.0253137				157786744	ref|NP_001099187.1 dihydropyrimidinase-related protein 2 [Rattus norvegicus]	TVT[181.014]PASSAKTS[166.9984]PAK	13587742720	14547418112	17012252672	8567682048	7673950208	6744952832	0.00764707
392344362	ref|XP_344916.5 PREDICTED: CREB-regulated transcription coactivator 3-like [Rattus norvegicus]; Duplicate proteins: gi|109462225	S[166.9984]NPSIQATLNK	116450472	111214328	122050392	105828024	103541728	97642384	0.025349				208022626	ref|NP_001129068.1 arf-GAP domain and FG repeats-containing protein 1 [Rattus norvegicus]	GTPTQS[166.9984]PVVGR	1551964416	1536318720	1588854656	2327174912	2183218688	2443781376	0.00767076
13994121	ref|NP_112328.1 fasciculation and elongation protein zeta-1 [Rattus norvegicus]	RFS[166.9984]MEGISNILQSGIR	221447760	168762096	164554816	238787792	287952832	281228448	0.0254304				194474026	ref|NP_001124029.1 R3H domain-containing protein 2 [Rattus norvegicus]	ASS[166.9984]FSGISILTR	552263296	540396544	544671488	581415424	578979200	580911360	0.00768346
157821569	ref|NP_001099559.1 set1/Ash2 histone methyltransferase complex subunit ASH2 [Rattus norvegicus]	RS[166.9984]PPWEP	1281784448	1296734464	1271732608	1259536384	1236196096	1250594432	0.0254859				67078496	ref|NP_001019932.1 leucine-rich repeat flightless-interacting protein 2 [Rattus norvegicus]	NSASATTPLS[166.9984]GNSSR	132971144	98722216	130396008	3.38233e+06	9713664	5069348	0.00768832
157823659	ref|NP_001102719.1 selenocysteine-specific elongation factor [Rattus norvegicus]	KILT[181.014]PTLK	65557480	64577940	60054992	50317156	46681972	37406112	0.0256484				300797536	ref|NP_001178014.1 protein MICAL-3 [Rattus norvegicus]	QAVLFS[166.9984]PAHS[166.9984]PGAEEAKPPPASITTK	248538992	266409264	278006016	186958608	191642416	182623328	0.0076965
30017437	ref|NP_835206.1 neuronal membrane glycoprotein M6-a [Rattus norvegicus]	EEQELHDIHS[166.9984]TR	1582950400	1693707392	1857744512	1354819072	1315752960	1253448192	0.0257103				157822747	ref|NP_001102439.1 clavesin-1 [Rattus norvegicus]	SQS[166.9984]VVEAGTLKHEEK	69454384	77785576	74035904	128349208	110828008	112473096	0.00776681
307938308	ref|NP_445831.3 neuronal migration protein doublecortin [Rattus norvegicus]	QSPISTPTS[166.9984]PGSLR	430108736	381445760	408979776	491398528	487664864	481575680	0.0257186				157821213	ref|NP_001099460.1 kinesin-like protein KIF21B [Rattus norvegicus]	STDIGFTPPS[166.9984]SPPTRPR	512040480	475321824	473864896	1077101440	1285183232	1294256128	0.00776913
56605756	ref|NP_001008340.1 negative elongation factor A [Rattus norvegicus]	EASRPPEEPSAPS[166.9984]PTLPTQFK	302840832	290894944	371314688	445036128	417027872	457607360	0.0259626				392351565	ref|XP_003750969.1 PREDICTED: rho GTPase-activating protein 23 isoform 1 [Rattus norvegicus]	S[166.9984]AEALGPGALVSPR	362919392	346129664	394751040	458777120	461931584	483654464	0.00778913
71043694	ref|NP_001020831.1 etoposide-induced protein 2.4 homolog [Rattus norvegicus]	FPSPHPS[166.9984]PAK	60836296	72357952	101323440	170419456	123215120	181912704	0.0260533				158749559	ref|NP_062019.2 protein bassoon [Rattus norvegicus]	LLDTSFAS[166.9984]SER	36176968	28880496	41280628	70192872	59886984	56917808	0.00783364
392338264	ref|XP_003753479.1 PREDICTED: actin-binding LIM protein 1 isoform 3 [Rattus norvegicus]	S[166.9984]SGREEDEEELLR	45398880	46024608	40822028	122087992	115788504	86418088	0.0260764				126517483	ref|NP_001075442.1 kinesin light chain 1 isoform B [Rattus norvegicus]	SRES[166.9984]LNVDVVKYESGPDGGEEMR	60444020	47661940	39720160	119343080	90314208	103203344	0.00785056
157818281	ref|NP_001101727.1 ras-related protein Rab-33A [Rattus norvegicus]	S[166.9984]MVEHYYR	6.13819e+06	22377868	8464239	37378480	36023384	41703396	0.0260775				157821663	ref|NP_001102397.1 oxysterol-binding protein 1 [Rattus norvegicus]	SLS[166.9984]ELESLKLPAESNEK	121905256	113643440	97628056	155245296	168081856	155535584	0.00786893
392345798	ref|XP_003749369.1 PREDICTED: tripartite motif-containing protein 46-like [Rattus norvegicus]	EVLGQQGYIGHGGDPS[166.9984]SEPTSPASTPSTR	22602056	39712916	36675832	3.33385e+06	10465539	7285288	0.026404				62078801	ref|NP_001014057.1 myocyte-specific enhancer factor 2A [Rattus norvegicus]	GC[160.0307]DS[166.9984]PDPDTSYVLTPHTEEK	355418944	343322688	372775072	293290304	299128256	285743808	0.00796028
157786744	ref|NP_001099187.1 dihydropyrimidinase-related protein 2 [Rattus norvegicus]	TVTPASSAKT[181.014]SPAK	5203173888	4463707648	3840502272	9560115200	9119716352	6823738880	0.0265084				21914829	ref|NP_071601.2 programmed cell death protein 4 [Rattus norvegicus]	SGVAVPTS[166.9984]PK	2397500672	2443978496	2722471680	1547215616	1488096896	1487284608	0.00799272
8394189	ref|NP_058758.1 PDZ and LIM domain protein 4 [Rattus norvegicus]	IHIDPEAQDGS[166.9984]PATSRR	124145680	122461096	134922080	111856056	92831496	103426808	0.0265247				300797394	ref|NP_001178507.1 pleckstrin homology-like domain family B member 1 [Rattus norvegicus]	SS[166.9984]PPPLPAK	117601240	122655208	123004184	106136000	96207224	102359504	0.0079943
392346028	ref|XP_342338.5 PREDICTED: ankyrin-2 [Rattus norvegicus]	ETIKVET[181.014]PTDIHSEK	85479848	71237616	96330808	42522484	63734344	42689836	0.0265946				392345089	ref|XP_001066536.3 PREDICTED: sorbin and SH3 domain-containing protein 1 isoform 1 [Rattus norvegicus]	SAT[181.014]LPLPAR	643619584	641239680	651316608	557023744	549056384	580852224	0.00803618
403310662	ref|NP_001258127.1 ubiquitin conjugation factor E4 B [Rattus norvegicus]	SQSSEGVSSLSS[166.9984]SPSNSLETQSQSLSR	9796565	9797873	16860734	31732932	31515772	20897068	0.0265949				157823946	ref|NP_001102049.1 SH2 domain-containing protein 3C [Rattus norvegicus]	VHAASAAPC[160.0307]TAQPAS[166.9984]PVAR	461562240	468523104	443450368	320241984	326528736	371084544	0.00806424
157819725	ref|NP_001101780.1 5-azacytidine-induced protein 1 [Rattus norvegicus]	LGS[166.9984]GNLLDLHRQEEAAR	235983664	207183136	218845504	255774272	248226704	272102880	0.0266001				6981182	ref|NP_037198.1 microtubule-associated protein 2 [Rattus norvegicus]	VDHGAEIIT[181.014]QS[166.9984]PSRSSVAS[166.9984]PR	257360368	212984608	280821248	126574448	119344976	90904184	0.0080812
300797122	ref|NP_001178750.1 FERM domain-containing protein 4A [Rattus norvegicus]	RFPSTGSC[160.0307]TEAGVSSSLQNS[166.9984]PIR	35087252	30499288	48537376	66543256	67848064	53525860	0.0266997				58865858	ref|NP_001012144.1 protein TFG [Rattus norvegicus]; Duplicate proteins: gi|392351989	NVMSAFGLTDDQVSGPPS[166.9984]APTEDR	666410688	493355936	613281664	896006272	891412416	994805440	0.00809581
111185932	ref|NP_001009967.2 phosphatidylinositol 4-phosphate 5-kinase type-1 gamma isoform c [Rattus norvegicus]	TQS[166.9984]SGQDGRPQEELHAEDLQK	463913280	460284992	441678080	409613984	413293920	434837152	0.026845				392344834	ref|XP_003749090.1 PREDICTED: kinesin light chain 2 isoform 1 [Rattus norvegicus]; Duplicate proteins: gi|392338039,gi|392344836,gi|392338037	ASS[166.9984]LNFLNK	3107829760	2933829888	3228504064	3838760960	3530408192	3725799168	0.00811502
392353564	ref|XP_573799.3 PREDICTED: APC membrane recruitment protein 2-like isoform 2 [Rattus norvegicus]	TVPLVDSEGGS[166.9984]GR	207235456	225893600	204437456	176107600	185641392	178992176	0.0270711				157818847	ref|NP_001102022.1 tripartite motif-containing 2 [Rattus norvegicus]	S[166.9984]ADVS[166.9984]PTTEGVKR	789258944	673666496	883288448	164305680	178734672	205240144	0.00813569
6981262	ref|NP_037119.1 nestin [Rattus norvegicus]	ES[166.9984]QESLRSPEEEDQEAGR	13779777	20996736	23147356	3.58744e+06	5.74876e+06	7.4438e+06	0.0274206				392352454	ref|XP_002728006.2 PREDICTED: autism susceptibility gene 2 protein-like isoform 1 [Rattus norvegicus]; Duplicate proteins: gi|392332590	VPS[166.9984]PYVR	225624080	234751408	222677280	202241664	186723696	200061536	0.00815171
157817837	ref|NP_001100163.1 eukaryotic translation initiation factor 4 gamma 3 [Rattus norvegicus]	GSS[166.9984]KDLLDNQSQEEQR	165472176	169685200	160024272	125387088	141931904	144545344	0.027662				12621094	ref|NP_075223.1 dnaJ homolog subfamily A member 1 [Rattus norvegicus]	VNFPENGFLS[166.9984]PDKLSLLEK	67262440	68110224	76782128	45423616	48950452	50058848	0.00817901
126517483	ref|NP_001075442.1 kinesin light chain 1 isoform B [Rattus norvegicus]	VDS[166.9984]PTVTTTLK	665543424	720713408	763269824	597857984	554183232	625325312	0.0277718				213688408	ref|NP_001094192.1 leucine rich repeat and Ig domain containing 1 [Rattus norvegicus]	KS[166.9984]DAGISSADAPR	122482792	121185520	127691840	99468976	96940600	107943664	0.00818699
403420618	ref|NP_001094161.1 nuclear mitotic apparatus protein 1 [Rattus norvegicus]	VSSETHQGPGT[181.014]PESK	370674624	364505248	381860032	267079664	291720256	321333632	0.0278761				6981182	ref|NP_037198.1 microtubule-associated protein 2 [Rattus norvegicus]	VDHGAEIIT[181.014]QSPSRSS[166.9984]VAS[166.9984]PR	212113776	200417344	270686336	101386824	89439792	57370948	0.00825754
392343069	ref|XP_003754788.1 PREDICTED: histone deacetylase 6 isoform 2 [Rattus norvegicus]; Duplicate proteins: gi|392355490,gi|109511550,gi|109510484	HNPQS[166.9984]PLQDSSATLKR	314529184	270943392	278099776	225349808	242600896	216312448	0.0279662				157823729	ref|NP_001101540.1 protein Dos [Rattus norvegicus]	GAGDEVSELPAPARS[166.9984]PPRSPR	38270508	58043388	52176268	81520664	104568528	100854080	0.00829226
407728599	ref|NP_001258431.1 catenin delta-2 [Rattus norvegicus]	GGSPLTTTQGGS[166.9984]PTK	640673664	622442624	713867584	524163168	455730912	564965440	0.0280373				281427182	ref|NP_001163939.1 apoptotic chromatin condensation inducer 1 [Rattus norvegicus]	S[166.9984]GVSITIDDPVR	232408496	237000432	261232672	185891168	174779936	195427328	0.00829441
158303318	ref|NP_058908.2 microtubule-associated protein tau [Rattus norvegicus]	SGYS[166.9984]S[166.9984]PGSPGTPGSR	685008768	649337408	705201984	410277888	462482144	555025728	0.0280612				157821795	ref|NP_001100700.1 eukaryotic translation initiation factor 4E transporter [Rattus norvegicus]	SS[166.9984]PVESLK	163849280	148077280	140355312	186814816	200800048	212285472	0.00829496
308044609	ref|NP_001182761.1 serine/threonine-protein kinase DCLK2 isoform a [Rattus norvegicus]	GNGLIPS[166.9984]PAHSAHC[160.0307]SFYR	255127200	201712688	234249488	144696976	154313408	142735600	0.0281034				300797219	ref|NP_001177999.1 T-box brain protein 1 [Rattus norvegicus]	SKLS[166.9984]PVLDGVSELR	1484559872	1522611328	1559399552	1360624128	1373895552	1415570944	0.00830404
157822681	ref|NP_001100798.1 ephrin B2 [Rattus norvegicus]	KHS[166.9984]PQHTTTLSLSTLAT[181.014]PK	264822704	268527744	260532176	212915072	226716672	191835824	0.0283045				392343069	ref|XP_003754788.1 PREDICTED: histone deacetylase 6 isoform 2 [Rattus norvegicus]; Duplicate proteins: gi|392355490,gi|109511550,gi|109510484	KLPQSAS[166.9984]PVSAK	491317312	470935136	482829664	616185536	570897088	578191360	0.00846855
392350087	ref|XP_002729954.2 PREDICTED: enhancer of mRNA-decapping protein 3-like [Rattus norvegicus]; Duplicate proteins: gi|109484755	SQDVAIS[166.9984]PQQQQC[160.0307]SK	954656320	977409216	932915136	1099069952	1176825856	1248798592	0.0283904				13929188	ref|NP_114019.1 reticulon-4 [Rattus norvegicus]	DSEGRNEDAS[166.9984]FPSTPEPVK	272695680	247083680	271240160	148242608	165614208	196355792	0.00849855
158749620	ref|NP_062090.1 microtubule-associated protein 1B [Rattus norvegicus]	DLTGQVST[181.014]PPVK	6670550016	6330320384	6577981952	5325635584	5587392512	6004617216	0.0284066				157820385	ref|NP_001101804.1 nuclear receptor corepressor 2 [Rattus norvegicus]	VWEDRPS[166.9984]SAGSTPFPYNPLIMR	33299836	30826472	31220130	37079764	35656168	38311260	0.0085011
13242233	ref|NP_077322.1 stathmin-3 [Rattus norvegicus]	AS[166.9984]GQSFEVILK	36375328	48656944	54041088	75226600	68525432	71030432	0.0284352				392349939	ref|XP_002729937.2 PREDICTED: hepatocyte cell adhesion molecule-like [Rattus norvegicus]	SEADT[181.014]LPR	166933600	187231696	144584720	94375376	70865536	82087160	0.00850672
16758940	ref|NP_446121.1 SH2B adapter protein 2 [Rattus norvegicus]	S[166.9984]SEDVSAHVATK	208160000	209447520	234283552	170563936	192035776	178272112	0.0284447				12018244	ref|NP_072110.1 metastasis-associated protein MTA1 [Rattus norvegicus]	SAPVINNGS[166.9984]PTILGK	135825712	136819136	154288112	95192648	105121872	98399448	0.00851764
75905809	ref|NP_476444.2 A-kinase anchor protein 12 isoform alpha [Rattus norvegicus]	GLAS[166.9984]PDR	128363976	122047808	113729712	165129072	140244400	153232480	0.0284562				392352546	ref|XP_222205.6 PREDICTED: probable E3 ubiquitin-protein ligase C12orf51-like [Rattus norvegicus]	SIS[166.9984]GTPAETPAC[160.0307]K	413554112	427853760	463869760	593309184	587977408	590856000	0.00858347
300797394	ref|NP_001178507.1 pleckstrin homology-like domain family B member 1 [Rattus norvegicus]	KLS[166.9984]SGDLR	139432608	170263392	132950928	221888224	191831264	187529712	0.0287839				281427182	ref|NP_001163939.1 apoptotic chromatin condensation inducer 1 [Rattus norvegicus]	KIS[166.9984]VVSATK	1249639168	1530662400	1366175872	947918976	757724928	625312960	0.00858886
392343941	ref|XP_001053214.2 PREDICTED: zinc finger CCCH domain-containing protein 4-like [Rattus norvegicus]	TGTGS[166.9984]PFAGNS[166.9984]PAR	353007232	436390976	382523456	264199184	270038656	321215968	0.0290985				25742568	ref|NP_037066.1 dihydropyrimidinase-related protein 3 [Rattus norvegicus]	GMYDGPVFDLTTT[181.014]PK	24735035392	24527472640	29586065408	11034844160	11702752256	12665328640	0.00859756
157823551	ref|NP_001099540.1 microtubule-associated protein 1S [Rattus norvegicus]	RPVVTTQDLEVPS[166.9984]R	52715708	66495680	75432960	31265608	46665808	25570160	0.0292714				392352555	ref|XP_003751243.1 PREDICTED: ataxin-2 [Rattus norvegicus]	MSAEGPPRMS[166.9984]PK	54116660	59033208	49838748	38347036	28350188	26621774	0.00865319
293346439	ref|XP_001067659.2 PREDICTED: LOW QUALITY PROTEIN: uncharacterized protein KIAA0889, partial [Rattus norvegicus]	VYYS[166.9984]PPVAR	368311264	350243104	395333376	267244256	281235136	328108224	0.0293281				77735346	ref|NP_446225.1 tight junction protein ZO-2 [Rattus norvegicus]	KVQVAPLQGS[166.9984]PPLSHDDR	1557246592	1696434688	1492494592	1079405184	1078169984	1025770624	0.00866721
187960160	ref|NP_001120809.1 BR serine/threonine-protein kinase 1 [Rattus norvegicus]	SSGGTPLHS[166.9984]PLHTPR	352098336	275668416	376297632	508535072	453199616	433933216	0.0293922				197927127	ref|NP_001128203.1 tetratricopeptide repeat domain 9 [Rattus norvegicus]	DARPAS[166.9984]PAGIPK	3049835776	3229054720	2949526272	3518228480	3607275264	3696307712	0.00867426
197927390	ref|NP_001008301.2 E3 ubiquitin-protein ligase NEDD4-like [Rattus norvegicus]	DTLS[166.9984]NPQSPQPSPYNSPKPQHK	114497928	117044400	105669200	80172984	56858092	83435136	0.0294135				158749620	ref|NP_062090.1 microtubule-associated protein 1B [Rattus norvegicus]	S[166.9984]DISPLTPR	1316798848	1038917952	1173580160	1623626752	1626372352	1802679296	0.00874531
157822873	ref|NP_001099589.1 F-box only protein 18 [Rattus norvegicus]	LGS[166.9984]PGSAQPAR	115925592	109123992	107507568	101262912	94781624	101963632	0.0294289				157819915	ref|NP_001100585.1 rho guanine nucleotide exchange factor 18 [Rattus norvegicus]	SLS[166.9984]PVLPAAHGSAPAPDPC[160.0307]FPAPSPVPAATAPEAFK	152809248	147146208	148253392	172482144	185423584	175738256	0.00875046
157819063	ref|NP_001100045.1 serine/threonine-protein kinase SRPK2 [Rattus norvegicus]	TVSASS[166.9984]TGDLPK	232237712	224844800	242204144	250190016	270224736	274074528	0.0294741				16758540	ref|NP_446174.1 CLIP-associating protein 2 [Rattus norvegicus]	LSSS[166.9984]VSAMR	318710048	268533792	317052096	178555648	193947344	219276448	0.00877677
392354163	ref|XP_344572.5 PREDICTED: LOW QUALITY PROTEIN: G protein-regulated inducer of neurite outgrowth 1 [Rattus norvegicus]	REYPESTGEGDLVS[166.9984]PR	370603072	315047328	327713728	284376160	240859808	271396192	0.0299164				157818847	ref|NP_001102022.1 tripartite motif-containing 2 [Rattus norvegicus]	RPAS[166.9984]MYSTGK	144259360	144056960	138078784	180727552	194661744	201456832	0.00884273
187937036	ref|NP_001120765.1 nuclear-interacting partner of ALK [Rattus norvegicus]	DTS[166.9984]ATFQSVDGSPQAEQPPLESTSK	365861888	356896992	392168352	408659808	409347616	433451008	0.029917				13929188	ref|NP_114019.1 reticulon-4 [Rattus norvegicus]	LSTEPS[166.9984]PDFSNYSEIAK	1390123776	1232146304	1419846272	1857263232	1692670848	1959659904	0.00891572
392352874	ref|XP_002728080.2 PREDICTED: centrosomal protein of 170 kDa [Rattus norvegicus]	DRC[160.0307]ST[181.014]SSPSKDVTK	83766832	79438016	80487656	75374536	76398568	71208520	0.0299194				300797536	ref|NP_001178014.1 protein MICAL-3 [Rattus norvegicus]	GPSQVSS[166.9984]PSQPPQK	78888136	72528144	62946020	107593168	97809568	96381000	0.00891811
392345610	ref|XP_003749321.1 PREDICTED: protocadherin Fat 4, partial [Rattus norvegicus]	LSQVNES[166.9984]DADDEDNYGAR	38993184	57174912	28925664	101657008	103955136	68004048	0.0300788				62821815	ref|NP_001013950.2 ribosomal protein S8-like [Rattus norvegicus]	GAKLT[181.014]PEEEEILNK	8849261	8923381	11721072	1.84054e+06	1.20098e+06	1.07144e+06	0.00893453
13929124	ref|NP_113981.1 peptidyl-prolyl cis-trans isomerase G [Rattus norvegicus]	KADIDQS[166.9984]PVSK	4511657984	4538507264	4759009280	4311739392	4155798016	4339153920	0.0301297				62543533	ref|NP_001015019.1 coiled-coil-helix-coiled-coil-helix domain-containing protein 2, mitochondrial [Rattus norvegicus]	RAPAAQPPATAAAPSAVGS[166.9984]PAAAPR	221041472	207903680	188421136	152924448	128061912	112123304	0.00895362
157821453	ref|NP_001102391.1 TBC1 domain family member 10B [Rattus norvegicus]	AVGGAPS[166.9984]PPPPVRR	2263417088	2192465920	2382854144	2049827840	1973366400	2107457664	0.030264				164607175	ref|NP_001101343.2 DNA replication licensing factor MCM2 [Rattus norvegicus]	RISDPLTSS[166.9984]PGR	481093952	519003168	550520320	414441344	361310336	396909728	0.00899589
158749620	ref|NP_062090.1 microtubule-associated protein 1B [Rattus norvegicus]	LSPAKSPSLSPS[166.9984]PPS[166.9984]PIEKTPLGER	683397760	711930752	570251392	867728768	830283200	882144768	0.0304648				392334535	ref|XP_003753203.1 PREDICTED: uncharacterized protein C6orf174 homolog [Rattus norvegicus]; Duplicate proteins: gi|293355432	ELS[166.9984]LKR	102052904	98743232	95987176	45119388	35388200	56756476	0.00900564
392352878	ref|XP_003751332.1 PREDICTED: melanoma inhibitory activity protein 3-like [Rattus norvegicus]	EEAQPAS[166.9984]PSSVQDR	41189044	45511620	46921184	14877863	26693246	29530070	0.0306429				197313681	ref|NP_001041317.2 bcl-2-associated transcription factor 1 [Rattus norvegicus]	KEVQS[166.9984]PEQVK	2296115456	2325049856	2270946304	2071833984	1937651072	1982752128	0.00900875
81295345	ref|NP_001032266.1 nuclear speckle splicing regulatory protein 1 [Rattus norvegicus]	VLQKPS[166.9984]VFGNDSDDDEASVSESLQR	6.36805e+06	13813430	22438748	39412948	31492740	31217530	0.0307085				308044609	ref|NP_001182761.1 serine/threonine-protein kinase DCLK2 isoform a [Rattus norvegicus]	GNGLIPS[166.9984]PAHSAHC[160.0307]SFYR	265909232	330092704	275804384	153826384	194925968	147760096	0.0090141
221325616	ref|NP_001138312.1 hypothetical protein LOC689074 [Rattus norvegicus]	RS[166.9984]PGPGPSPTPR	215750928	200746160	215072560	186673840	155396224	172518624	0.0307447				75832035	ref|NP_446209.1 aminoacyl tRNA synthase complex-interacting multifunctional protein 1 [Rattus norvegicus]	S[166.9984]ASVTTTTMTGGGGEEK	15280078	19175190	16460052	28202376	25689332	23381354	0.00901892
158262009	ref|NP_001099729.2 AKT1 substrate 1 (proline-rich) [Rattus norvegicus]	LNT[181.014]SDFQK	2586661376	2432904704	2519865344	2705421312	2725950720	2754072064	0.03079				56090552	ref|NP_001007712.1 general transcription factor IIF subunit 1 [Rattus norvegicus]	GTSRPGT[181.014]PSAEAASTSSTLR	249313360	239279520	230948384	469028224	498923456	565467584	0.00901993
194440691	ref|NP_001101456.2 serine/arginine repetitive matrix protein 1 [Rattus norvegicus]	RS[166.9984]PS[166.9984]PAPPPPPPPPPR	1.97542e+06	1.20366e+06	858281	2.21149e+06	3.14775e+06	3.05469e+06	0.0309556				13929188	ref|NP_114019.1 reticulon-4 [Rattus norvegicus]	NEDAS[166.9984]FPSTPEPVKDSSR	2743246592	2346887168	2630163456	1654201088	1816665984	2005479936	0.00907549
197313681	ref|NP_001041317.2 bcl-2-associated transcription factor 1 [Rattus norvegicus]	TIT[181.014]PQNAPR	304915456	292267296	318174528	263058080	250650528	282507392	0.0309773				158303318	ref|NP_058908.2 microtubule-associated protein tau [Rattus norvegicus]	S[166.9984]RTPSLPTPPTREPK	1655866240	1606489600	1550526848	1149140480	1306019968	1106919680	0.00908592
392344657	ref|XP_341933.5 PREDICTED: helicase SRCAP-like [Rattus norvegicus]	HNELGITGGGS[166.9984]PENGEGAK	82224016	76580792	74467936	85220432	89629416	88104568	0.0310723				6981458	ref|NP_036771.1 RAF proto-oncogene serine/threonine-protein kinase [Rattus norvegicus]	SHSESASPSALSSSPNNLS[166.9984]PTGWSQPK	31537696	22109964	28290582	80372072	62368896	83136744	0.00909175
157821185	ref|NP_001100660.1 rab GTPase-activating protein 1-like [Rattus norvegicus]	VS[166.9984]GSPDSAATLNSEEFVLVPQHTDDTSIKDDGKPQLK	13653147	16064473	14101281	9289031	7683687	3.48588e+06	0.0311384				392347457	ref|XP_003749839.1 PREDICTED: uncharacterized protein LOC312502 [Rattus norvegicus]	RTYS[166.9984]DEASQLR	153164224	155405264	163633456	134188096	133792000	120655880	0.00909597
25742568	ref|NP_037066.1 dihydropyrimidinase-related protein 3 [Rattus norvegicus]	GM[147.0354]YDGPVFDLTTT[181.014]PK	5065388032	4182973184	6417909760	2448723200	1719129856	2422742784	0.0312143				392348360	ref|XP_003750083.1 PREDICTED: claspin-like, partial [Rattus norvegicus]	NFVFHTLS[166.9984]PTKAETAK	7.31682e+06	8980343	9674484	3.05843e+06	2738844	5215303	0.00910531
6978469	ref|NP_037349.1 afadin [Rattus norvegicus]	S[166.9984]QEELREEK	2375340032	2645689856	2672018432	2017089408	1912933248	2294676992	0.0313488				392349235	ref|XP_234921.5 PREDICTED: RNA-binding protein MEX3D [Rattus norvegicus]	SSGGGGAATT[181.014]PRHS[166.9984]PTLPEPGGLSLELPLAR	50989904	69282432	67862592	27405788	29370630	17790718	0.00912044
157821749	ref|NP_001101855.1 dematin [Rattus norvegicus]	DSSVPGS[166.9984]PSNIVAK	113141832	91822776	91155712	145962752	124056264	125030856	0.0314888				57528425	ref|NP_001009720.1 serine/arginine-rich splicing factor 2 [Rattus norvegicus]	S[166.9984]KS[166.9984]PPKSPEEEGAVSS	440324864	400923200	480180224	331009536	257209696	287887360	0.00915054
66730360	ref|NP_001019449.1 microtubule-associated protein 4 [Rattus norvegicus]	LATTVS[166.9984]APDLK	813344256	985623232	870213696	1087910912	1129399168	1152411520	0.0317487				205360945	ref|NP_001101801.2 ubiquitin-conjugating enzyme E2 W [Rattus norvegicus]	AIEQADLLQEEDES[166.9984]PR	16367565	15542726	14007818	1.45366e+06	6.78989e+06	4405281	0.00916581
164565360	ref|NP_001101182.2 CTTNBP2 N-terminal like [Rattus norvegicus]	S[166.9984]PTIPR	126418416	138326736	162007392	81244904	86899168	115042200	0.0317799				157819111	ref|NP_001100803.1 DNA polymerase sigma [Rattus norvegicus]	IVPS[166.9984]PDLDNR	71026304	73783504	67501360	44548884	51562460	55188964	0.00918276
78042585	ref|NP_536727.2 melanoma-associated antigen D2 [Rattus norvegicus]; Duplicate proteins: gi|402765679,gi|402765704	VNTKT[181.014]PETEAPASQSGADEPEPEGAAVQVQENQDTRPK	231260640	211295376	246966432	173846352	176684096	173174240	0.0319736				293346439	ref|XP_001067659.2 PREDICTED: LOW QUALITY PROTEIN: uncharacterized protein KIAA0889, partial [Rattus norvegicus]	SYT[181.014]APDKTGIR	35366076	30877132	36671420	47540416	55515708	57114172	0.00932067
158303318	ref|NP_058908.2 microtubule-associated protein tau [Rattus norvegicus]	TPS[166.9984]LPTPPTREPK	291615776	288862240	360194752	209337056	208450272	187882352	0.0322668				392349375	ref|XP_003750367.1 PREDICTED: oxysterol-binding protein-related protein 8 [Rattus norvegicus]; Duplicate proteins: gi|392341417	DVLGPSTVVANSEEPQHLT[181.014]PGK	303123232	298566432	337794272	577208384	475807840	528438208	0.00932495
256221749	ref|NP_001157775.1 plectin isoform 1d [Rattus norvegicus]	SSS[166.9984]VGSSSSYPISSAVPR	3.56244e+06	19412154	20223286	41875496	31561972	38184792	0.0324813				392343610	ref|XP_003748718.1 PREDICTED: erythrocyte membrane protein band 4.1-like 2 isoform 2 [Rattus norvegicus]; Duplicate proteins: gi|392334511	DGKSPT[181.014]KVTPLLAEGK	873299008	923605504	828484992	648658688	630483776	658293248	0.00935383
148223577	ref|NP_110493.1 NF1-X1 protein [Rattus norvegicus]	S[166.9984]ITSPPSTSTTK	535337856	628032896	722420992	879839744	849134016	911761920	0.0326182				112984308	ref|NP_001037709.1 mitochondrial import receptor subunit TOM34 [Rattus norvegicus]	NRVPS[166.9984]AGDVER	820831424	796136960	817298048	1067472960	998254656	987438784	0.00940445
313569844	ref|NP_001186244.1 GTP-binding protein 1 [Rattus norvegicus]	SRS[166.9984]PVDSPVPASM[147.0354]FAPEPSS[166.9984]PGAAR	75517576	53981964	75966888	43434592	33680208	33553988	0.032784				157819679	ref|NP_001099708.1 serine/threonine-protein kinase PAK 4 [Rattus norvegicus]	DKRPLS[166.9984]GPDVSTPQPGSLASETK	389920992	434706112	354304704	212341888	222793600	195102320	0.00945265
57527498	ref|NP_001009601.1 kinesin light chain 4 [Rattus norvegicus]	RSS[166.9984]ELLVR	15235377	11201515	6175492	36795356	45865036	25779184	0.0328417				300793740	ref|NP_001178582.1 protein TANC2 [Rattus norvegicus]	QIASDS[166.9984]PHASPK	121748056	124683376	111466040	94077640	97980928	89601344	0.00963185
291045113	ref|NP_001166921.1 AP2-associated protein kinase 1 [Rattus norvegicus]	ST[181.014]QLLHAAAAEASLSK	759486080	817130560	763967424	1012681280	884252416	1015550464	0.0328481				197386168	ref|NP_001127975.1 calmodulin-regulated spectrin-associated protein 2 [Rattus norvegicus]	EALS[166.9984]PC[160.0307]PSTISTK	185749168	185916976	230740240	295104384	285062752	313571328	0.00966267
307938308	ref|NP_445831.3 neuronal migration protein doublecortin [Rattus norvegicus]	SKS[166.9984]PADSGNDQDANGTSSSQLSTPK	5588781568	5392518144	5546134528	7283601408	6682660352	6407685120	0.0328767				157823453	ref|NP_001101345.1 rabenosyn-5 [Rattus norvegicus]	DSLSTHTSPS[166.9984]QS[166.9984]PNSVHGSR	65775996	72587816	76482848	172757600	153587408	137446976	0.0096914
13591936	ref|NP_112286.1 drebrin [Rattus norvegicus]	S[166.9984]PSDSSTASTPITEQIER	928085440	1017760128	1002121088	1092139008	1064675200	1134971904	0.0328909				300794336	ref|NP_001178612.1 B-cell lymphoma/leukemia 11A [Rattus norvegicus]	ELAGNTSS[166.9984]PPLS[166.9984]PGRPSPMQR	33644428	33399658	39789120	10602451	7392304	19474258	0.00972581
197387635	ref|NP_001128053.1 uncharacterized protein LOC362461 [Rattus norvegicus]	SQS[166.9984]ESSDEVTELDLSHGKK	15749763	17193642	16978438	6.29046e+06	5110815	11167550	0.0329147				16758360	ref|NP_446037.1 MAP kinase-activating death domain protein [Rattus norvegicus]	S[166.9984]SSSTTASSSPSTIVHGAHSEPADSTEVGDK	30687486	34618780	25488448	52917088	54628692	52731112	0.00987156
16758060	ref|NP_445793.1 PDZ domain-containing protein GIPC1 [Rattus norvegicus]	SS[166.9984]GGHPGSGPQLGTGR	82079344	66033120	62263028	100973488	111351592	87346304	0.0329791				213418127	ref|NP_113905.1 angiomotin-like protein 2 [Rattus norvegicus]	LLQLS[166.9984]LER	39361656	28500096	34728340	8181803	9597906	11914902	0.00990448
158303318	ref|NP_058908.2 microtubule-associated protein tau [Rattus norvegicus]	SPVVSGDTS[166.9984]PR	50288549888	47448670208	48367935488	61343571968	54932500480	56007270400	0.0330951				196115075	ref|NP_001124485.1 armadillo repeat gene deleted in velo-cardio-facial syndrome [Rattus norvegicus]	NFDT[181.014]LDLPK	43487684	37580644	43318008	29660324	30048226	23164774	0.00991446
223633886	ref|NP_001138647.1 shisa homolog 7 precursor [Rattus norvegicus]	RVMS[166.9984]QEHLLGDGGR	54551324	49483096	45053580	58562216	69109256	61622956	0.0331406				16758126	ref|NP_445852.1 transducin-like enhancer protein 3 [Rattus norvegicus]	VS[166.9984]PAHS[166.9984]PPENGLDK	1077547264	998501440	1040185088	856980096	864921536	841400896	0.00994932
281604148	ref|NP_001164022.1 WD repeat and FYVE domain-containing protein 3 [Rattus norvegicus]	VSS[166.9984]GFGLSK	166970240	152461568	152728672	170235712	180361872	186984320	0.0331759				189011679	ref|NP_001121010.1 protein spire homolog 2 [Rattus norvegicus]	GFGS[166.9984]LPC[160.0307]ILNAC[160.0307]SGDIK	9749405	13320288	13115745	3.30918e+06	5.29559e+06	5063668	0.00995692
66730360	ref|NP_001019449.1 microtubule-associated protein 4 [Rattus norvegicus]	NTTPTGAT[181.014]PPAGMASTR	23705998	34825444	23074026	6103488	16769455	10797521	0.0332173				197333853	ref|NP_001100279.1 vacuolar protein sorting 26 homolog B [Rattus norvegicus]	SMS[166.9984]HQAAIASQR	1122462592	942893184	1090661504	1358993536	1367751680	1465226752	0.00996369
300793721	ref|NP_001178581.1 serine/threonine-protein kinase tousled-like 2 [Rattus norvegicus]	S[166.9984]SPQHSLSNPLPR	66556896	68107432	72742968	59851760	46910888	53017156	0.0332381				14389299	ref|NP_112402.1 vimentin [Rattus norvegicus]	ISLPLPNFS[166.9984]SLNLR	165452272	172269744	216556240	112044472	63488856	79256008	0.00996843
14717392	ref|NP_148981.1 protein transport protein Sec31A [Rattus norvegicus]	VAQSDGEES[166.9984]PAEEGQLLGER	47971068	52318976	53378376	86720816	77877568	67560736	0.0332392				307938308	ref|NP_445831.3 neuronal migration protein doublecortin [Rattus norvegicus]	SKQSPISTPT[181.014]S[166.9984]PGSLR	8364895744	7182393344	8602435584	10013330432	11062948864	11305704448	0.00999367
300795264	ref|NP_001178658.1 coiled-coil domain-containing protein 120 [Rattus norvegicus]	SNS[166.9984]SEALLVDR	154408304	149523408	159973504	142497088	134367040	144930928	0.0332397				8393696	ref|NP_058862.1 stathmin [Rattus norvegicus]	KKDLS[166.9984]LEEIQK	1187883520	1381931008	1128649856	1603393792	1815931136	1677650432	0.0100698
57770372	ref|NP_001009831.1 atlastin-1 [Rattus norvegicus]	DRNS[166.9984]WGGFSEK	208437872	184997760	199302288	287438208	258205584	236639120	0.0335231				149408128	ref|NP_001005538.2 FTS and Hook-interacting protein [Rattus norvegicus]	QQS[166.9984]LGGSESPGPAPR	50277988	40036120	33370174	17583216	12276277	4.48445e+06	0.0101277
31745154	ref|NP_853665.1 lipid phosphate phosphatase-related protein type 3 [Rattus norvegicus]	QPGIGPGS[166.9984]PVSDVDQEEPR	8410384	10886405	9059944	4.49911e+06	4916000	7442148	0.0335784				281371362	ref|NP_612512.1 mitogen-activated protein kinase kinase kinase 2 [Rattus norvegicus]	AQS[166.9984]YPDNHQEFSDYDNPIFEK	47952932	78904096	67506632	112705448	132315280	113910744	0.0101308
157821795	ref|NP_001100700.1 eukaryotic translation initiation factor 4E transporter [Rattus norvegicus]	GNSSSPAPAAS[166.9984]ITSMLSPSFTPTSVIR	81625816	83826544	69277208	96740104	96024112	113660272	0.0336266				51890372	ref|NP_001004132.1 cyclin-dependent kinase 16 isoform a [Rattus norvegicus]	LTLNS[166.9984]PIFDKPLSR	75267688	97277744	88128336	44673804	36339712	39023096	0.0101415
402794954	ref|NP_001258065.1 misshapen-like kinase 1 [Rattus norvegicus]; Duplicate proteins: gi|392331795	SQS[166.9984]LQDQPTR	36968700	33598644	37251004	28865876	32269126	31634286	0.0337442				9507127	ref|NP_062251.1 SRC kinase signaling inhibitor 1 [Rattus norvegicus]	LADVSAPSGGPPPPHSPYSGPPS[166.9984]RGSPVR	101759472	124843704	80821200	188776448	188962976	164763584	0.010163
31543764	ref|NP_741984.2 spectrin alpha chain, brain [Rattus norvegicus]	KLDPAQSAS[166.9984]R	392186496	446469952	491100416	306392032	274198112	369041920	0.0337502				21955134	ref|NP_665715.1 cytoplasmic dynein 1 light intermediate chain 1 [Rattus norvegicus]	KPASVSPTT[181.014]PPS[166.9984]PTEGEAS	86782744	80777720	102364104	53574712	41887788	49890104	0.0101788
209870039	ref|NP_445928.2 synaptojanin-1 [Rattus norvegicus]	T[181.014]SPC[160.0307]QSPTAPEYSAPSLPIRPSR	133689096	151816912	168845120	205220336	184266208	189674064	0.0337559				199561355	ref|NP_001019969.2 Atpase, class I, type 8B, member 2 [Rattus norvegicus]	RYPSSISSS[166.9984]PQKDLTQAK	1640465152	1958225152	1630150272	2459963136	2481269504	2249550848	0.0101874
76781454	ref|NP_068624.2 epsin-2 isoform a [Rattus norvegicus]	GSS[166.9984]QPNLSTSYSEQEYGK	21412468	23834120	18534516	31451006	26223860	33946060	0.0339575				77404359	ref|NP_001029194.1 myosin phosphatase Rho-interacting protein isoform 2 [Rattus norvegicus]	AKDQPDGTSLS[166.9984]PVQSPSQSQPPAAC[160.0307]TPR	61094540	59240080	43600520	87700264	98423912	81229008	0.0101989
300798560	ref|NP_001178563.1 Golgi-specific brefeldin A-resistance guanine nucleotide exchange factor 1 [Rattus norvegicus]	AASSSSPGS[166.9984]PVASSPSK	26352662	29119354	41472364	90782040	57942108	90682360	0.0340138				13929124	ref|NP_113981.1 peptidyl-prolyl cis-trans isomerase G [Rattus norvegicus]	KADIDQS[166.9984]PVSK	3103970048	3227091456	3223113472	2724902400	2698170368	2907968768	0.0102828
157818509	ref|NP_001102282.1 UBX domain-containing protein 6 [Rattus norvegicus]	GKS[166.9984]PQLALR	275759168	328109536	357345536	179906528	212589920	257281456	0.0340401				281427182	ref|NP_001163939.1 apoptotic chromatin condensation inducer 1 [Rattus norvegicus]	GVQAGNS[166.9984]DTEGGQPGRK	400260096	423854752	419306176	374002752	358384512	378799360	0.0103171
300797536	ref|NP_001178014.1 protein MICAL-3 [Rattus norvegicus]	VKS[166.9984]PAEEPLFPAPLLLR	486518592	483977472	488198976	368261120	387342272	427838496	0.0342022				12083667	ref|NP_073194.1 small glutamine-rich tetratricopeptide repeat-containing protein alpha [Rattus norvegicus]	S[166.9984]RTPS[166.9984]ASHEEQQE	19316892	13214117	17550052	3.081e+06	1304405	1.86281e+06	0.0103182
56799436	ref|NP_001008314.2 chromobox homolog 3 [Rattus norvegicus]	KSLS[166.9984]DSESDDSKSK	20337962	14879771	20385422	545532	4.62426e+06	11435739	0.0345244				392350371	ref|XP_002730018.2 PREDICTED: cAMP-regulated phosphoprotein 19-like [Rattus norvegicus]; Duplicate proteins: gi|392342119,gi|13928914	VTS[166.9984]PEKAEEAK	79413968	82440952	82614432	73797456	75718416	75313176	0.010437
11496271	ref|NP_068837.1 CAP-Gly domain-containing linker protein 2 [Rattus norvegicus]	HSS[166.9984]PVGRPSIGSASSSVVASASGSK	509558016	514108000	521742656	742154368	662096128	635289856	0.0345755				117940025	ref|NP_001071141.1 E3 ubiquitin-protein ligase RAD18 [Rattus norvegicus]	KFS[166.9984]PQKEISTSADIK	32911312	36998624	34121272	23558590	21817588	27628540	0.0104682
157820261	ref|NP_001102075.1 phosphorylated CTD-interacting factor 1 [Rattus norvegicus]	EEASLLSHSPGTSNQNQPC[160.0307]S[166.9984]PKPVR	325406528	322470336	346399296	307219072	300367840	293451296	0.0348942				300798560	ref|NP_001178563.1 Golgi-specific brefeldin A-resistance guanine nucleotide exchange factor 1 [Rattus norvegicus]	AASSS[166.9984]SPGSPVASSPSK	37744912	36867572	51790852	16221722	15909274	6576313	0.0105637
157819971	ref|NP_001100089.1 ubiquitin carboxyl-terminal hydrolase 5 [Rattus norvegicus]	GTGLQPGEEELPDIAPPLVT[181.014]PDEPK	1288219776	1183893376	1341565184	940668160	833922368	1100003200	0.0351352				392345308	ref|XP_003749226.1 PREDICTED: protein LAP2-like [Rattus norvegicus]; Duplicate proteins: gi|392338593	ST[181.014]EDLSPQR	27044526	25809296	23460840	18785578	13665517	16966390	0.0106117
402534517	ref|NP_067713.2 band 4.1-like protein 1 isoform L [Rattus norvegicus]	AQEETPQQPEAAAAVTT[181.014]PVTPAGHSHPETNSNEK	140099296	95547832	125574880	69253128	77604584	53331400	0.0352268				8394189	ref|NP_058758.1 PDZ and LIM domain protein 4 [Rattus norvegicus]	RSS[166.9984]ISGISLEDNR	1003928512	1051546688	1084619264	897755200	930023680	842687808	0.0108217
6981182	ref|NP_037198.1 microtubule-associated protein 2 [Rattus norvegicus]	SS[166.9984]LPRPSSILPPR	425458176	399407456	353700512	301236000	319604576	232397120	0.0352368				166295218	ref|NP_619724.3 disabled homolog 2-interacting protein [Rattus norvegicus]	GDS[166.9984]PELKPR	260982064	251412528	237225184	212009760	206054144	199546960	0.0108287
158749620	ref|NP_062090.1 microtubule-associated protein 1B [Rattus norvegicus]	SPSLS[166.9984]PSPPSPIEKTPLGER	123799520	88467688	83686464	165292224	134388544	149091504	0.0353507				402794761	ref|NP_001258061.1 rho GTPase-activating protein 35 [Rattus norvegicus]	KVS[166.9984]AVSKPVLYR	99729696	79904208	138449488	216394816	193665488	226942176	0.0108776
109470195	ref|XP_001069984.1 PREDICTED: 182 kDa tankyrase-1-binding protein [Rattus norvegicus]; Duplicate proteins: gi|109468388	EEGVS[166.9984]QLGLGTPSAPESPGKPVSGVQGNDPGISLTQR	72190072	55113280	85016184	116090616	98232296	102676928	0.0353762				71043694	ref|NP_001020831.1 etoposide-induced protein 2.4 homolog [Rattus norvegicus]	FPSPHPS[166.9984]PAK	102264952	82183696	112756120	237086288	220940096	292984160	0.0109995
11067437	ref|NP_067731.1 serine/threonine-protein kinase MARK2 [Rattus norvegicus]	DQQNLPFGVTPAS[166.9984]PSGHSQGR	154163328	128045496	128446648	108564080	104581528	79076928	0.0356988				197387635	ref|NP_001128053.1 uncharacterized protein LOC362461 [Rattus norvegicus]	NKELYEINPPEVC[160.0307]EEMIGS[166.9984]PIPEPR	44467916	40432296	40543848	26491342	25867334	32795950	0.0110547
13591926	ref|NP_112280.1 cyclic AMP-dependent transcription factor ATF-2 [Rattus norvegicus]	NC[160.0307]EEVGLFNELAS[166.9984]PFENEFKK	169560736	157210128	118849936	72913968	71693304	82587784	0.0358116				25742568	ref|NP_037066.1 dihydropyrimidinase-related protein 3 [Rattus norvegicus]	GGT[181.014]PAGSTRGS[166.9984]PTRPNPPVR	1363653120	1752387328	1841395584	607277248	558740032	450999456	0.0111283
392346028	ref|XP_342338.5 PREDICTED: ankyrin-2 [Rattus norvegicus]	S[166.9984]PQGLELPLHNR	728014592	742705024	712996096	679527296	611922688	645927936	0.0361321				6978469	ref|NP_037349.1 afadin [Rattus norvegicus]	S[166.9984]QEELREEK	2237804288	2335984640	2228519168	1970839936	1769136128	1765848320	0.0111316
261337190	ref|NP_001040552.2 eukaryotic translation initiation factor 3 subunit A [Rattus norvegicus]	LES[166.9984]LNIQR	136779520	139277296	146102544	219941040	229893136	182335760	0.0361635				300797309	ref|NP_001178503.1 dedicator of cytokinesis protein 7 [Rattus norvegicus]	SAVRPAS[166.9984]LNLNR	168371216	145149520	132437264	222886400	202156400	214157520	0.0111943
158749606	ref|NP_001099892.1 Traf2 and NCK interacting kinase [Rattus norvegicus]	TTSIS[166.9984]PALAR	3354768640	3224140544	3534219008	2924910848	2931395072	3152898048	0.0362539				78365244	ref|NP_058686.2 alpha-adducin [Rattus norvegicus]	WLNSGRGDDASEEGQNGSS[166.9984]PK	2884553984	2926659072	3045025280	2747173632	2627789568	2603813376	0.0111987
392346234	ref|XP_231161.6 PREDICTED: GTPase-activating protein and VPS9 domain-containing protein 1 [Rattus norvegicus]; Duplicate proteins: gi|392339193	EVSSRPS[166.9984]TPGLSVVSGISATSEDIPNKIEDLR	426822688	402254240	395102432	380499360	336412704	343148896	0.0362547				20301962	ref|NP_620188.1 SNF-related serine/threonine-protein kinase [Rattus norvegicus]	MNIAS[166.9984]PGTVHKR	111025104	111475176	93948376	57240336	77398640	71052696	0.0112319
392347084	ref|XP_575331.4 PREDICTED: lipoma HMGIC fusion partner-like 3 protein-like isoform 2 [Rattus norvegicus]; Duplicate proteins: gi|392339789	VLLSQYS[166.9984]LE	2.17932e+06	3292794	3.43358e+06	5.15671e+06	7610652	5507118	0.0362641				13162361	ref|NP_077075.1 dnaJ homolog subfamily C member 5 [Rattus norvegicus]	SLSTS[166.9984]GESLYHVLGLDK	78564960	64063556	69364184	99561336	89023232	102929048	0.0112543
194440691	ref|NP_001101456.2 serine/arginine repetitive matrix protein 1 [Rattus norvegicus]	APQTSS[166.9984]PPPVR	7513703936	7872049152	8042319360	7165832704	6841046016	7376184832	0.0363832				300794492	ref|NP_001178876.1 dapper homolog 3 [Rattus norvegicus]	GPAPS[166.9984]PSAPPR	32260468	36920884	37439904	27546004	23656092	26425090	0.0112833
281371436	ref|NP_001163869.1 furry homolog [Rattus norvegicus]	S[166.9984]TGQLNVSPGTPSGSTATAER	214829584	245009312	234816288	289647712	254343520	280216352	0.0365116				403420634	ref|NP_001258170.1 heterogeneous nuclear ribonucleoproteins C1/C2-like [Rattus norvegicus]	QADLSFSS[166.9984]PVEMK	505931808	485960608	471113856	358714912	352593984	410588288	0.0112872
300797309	ref|NP_001178503.1 dedicator of cytokinesis protein 7 [Rattus norvegicus]	S[166.9984]PSGSAFGSQENLR	174181552	228071008	242561760	121149792	110589136	132864648	0.0366256				22758142	ref|NP_690003.1 calcium-regulated heat stable protein 1 [Rattus norvegicus]	GNVVPS[166.9984]PLPTR	2166936832	2004936576	2111688576	1667375104	1653816192	1668581376	0.0113311
392349174	ref|XP_002729813.2 PREDICTED: SWI/SNF complex subunit SMARCC2-like [Rattus norvegicus]	S[166.9984]PS[166.9984]PSPTPEAK	324512928	297672928	276396448	344609184	387573792	347634816	0.0370416				13994177	ref|NP_113916.1 clathrin coat assembly protein AP180 [Rattus norvegicus]	SSPATTVTS[166.9984]PNSTPAK	2883337728	2793777664	3197165568	3897436928	3739152384	3759321344	0.0113444
9507127	ref|NP_062251.1 SRC kinase signaling inhibitor 1 [Rattus norvegicus]	LSYAGGRPPS[166.9984]YAGS[166.9984]PVHHAAER	62374748	85257624	66791900	45201064	32154314	52019984	0.0374885				157818333	ref|NP_001101729.1 HIV-1 Tat specific factor 1 [Rattus norvegicus]	VLGEEGS[166.9984]ER	2687063552	2674421760	2592810496	2520635136	2417623296	2453441280	0.0113475
157820879	ref|NP_001100641.1 cyclin-T2 [Rattus norvegicus]	HGPAQAVAGTSVTS[166.9984]PIK	51826404	47484700	61320712	36364320	40210960	33742072	0.0375281				158749620	ref|NP_062090.1 microtubule-associated protein 1B [Rattus norvegicus]	SLMSS[166.9984]PEDLTKDFEELKAEEIDVAK	1.05953e+06	1.15785e+06	8.14262e+06	19803342	13395218	20386176	0.0113564
67846054	ref|NP_001020059.1 transcriptional repressor p66-beta [Rattus norvegicus]	LTPSPDIIVLSDNEASS[166.9984]PR	10044358	8819863	7.65658e+06	2.97847e+06	6.23566e+06	5.57011e+06	0.0375796				158138494	ref|NP_001103359.1 receptor-type tyrosine-protein phosphatase C isoform 2 precursor [Rattus norvegicus]	NRS[166.9984]SNVVPYDFNR	242521680	240169792	199661760	158169744	117013768	153294688	0.0113916
16758126	ref|NP_445852.1 transducin-like enhancer protein 3 [Rattus norvegicus]	ESSTNNSVS[166.9984]PSESLR	692222720	764619200	669424448	825445568	853494208	825458688	0.0376178				157819181	ref|NP_001100374.1 mitogen-activated protein kinase kinase kinase kinase 4 [Rattus norvegicus]	TTSRS[166.9984]PVLSR	3978474752	4292736256	3905628160	3262046720	3128280320	3259193088	0.0114072
300797122	ref|NP_001178750.1 FERM domain-containing protein 4A [Rattus norvegicus]	TSNS[166.9984]YTAGGLFK	48019672	47706448	56235580	63546716	64386468	61718268	0.0377426				392333026	ref|XP_001077874.3 PREDICTED: amyloid beta A4 precursor protein-binding family B member 2-like [Rattus norvegicus]	NLS[166.9984]PAAVINLTSEKLEGK	36908488	34896836	41411436	59132880	53439316	65610632	0.0114117
72535136	ref|NP_001026829.1 E3 ubiquitin-protein ligase TRIP12 [Rattus norvegicus]	DDSLDLS[166.9984]PQGR	18702190	26710298	15963337	46996428	32705844	52675860	0.0377568				112983856	ref|NP_001037753.1 protein KTI12 homolog [Rattus norvegicus]	AIS[166.9984]PLANGGVPTAVPK	221443072	260973424	242709008	331609184	334386240	323404928	0.011416
16758820	ref|NP_446397.1 regulating synaptic membrane exocytosis protein 2 isoform 1 [Rattus norvegicus]	TGSVQTS[166.9984]PSSTPVTGR	88710720	107837536	110128232	155353904	123316488	137508032	0.0379908				48675867	ref|NP_620260.2 lipid phosphate phosphohydrolase 3 [Rattus norvegicus]	NGGS[166.9984]PALNNNPR	118476248	113274888	141146352	86838984	61409468	57447304	0.0115258
208973284	ref|NP_001129188.1 microtubule-associated protein 9 [Rattus norvegicus]	HSFLESETHPPWS[166.9984]PPSR	434722176	382685824	357936096	312583328	325740992	268050320	0.0380684				392334362	ref|XP_003751917.1 PREDICTED: leucine-rich repeat-containing protein 16C-like isoform 2 [Rattus norvegicus]; Duplicate proteins: gi|392334364	RTS[166.9984]PAPDILSLPEDPC[160.0307]LGPR	229412512	235432704	227669120	276457856	290799968	268026224	0.0116365
157822407	ref|NP_001101475.1 microtubule-associated serine/threonine-protein kinase 2 [Rattus norvegicus]	NFS[166.9984]PNAPAHFSFVPAR	36427208	47759140	65813836	90598112	90343584	70438664	0.0386465				157819725	ref|NP_001101780.1 5-azacytidine-induced protein 1 [Rattus norvegicus]	LGS[166.9984]GNLLDLHRQEEAAR	141595664	179207424	175676704	240072016	231032976	251822704	0.0116466
402794761	ref|NP_001258061.1 rho GTPase-activating protein 35 [Rattus norvegicus]	AQSNGSGNGSDS[166.9984]EMDTSSLER	52892748	46167824	29548348	98165048	97420600	64153400	0.0387134				157823525	ref|NP_001101527.1 B-cell lymphoma/leukemia 11B [Rattus norvegicus]	ELAGNSST[181.014]PPPVSPGR	26012812	23546634	32160308	8703173	13918195	14539787	0.0116585
392354163	ref|XP_344572.5 PREDICTED: LOW QUALITY PROTEIN: G protein-regulated inducer of neurite outgrowth 1 [Rattus norvegicus]	HSSSSGAGEGASC[160.0307]AEKPVGSLAC[160.0307]S[166.9984]PLPETVR	314439776	289043680	292630336	243703200	267979104	273466112	0.0388358				404501516	ref|NP_596879.1 RNA-binding protein 14 [Rattus norvegicus]; Duplicate proteins: gi|392344818,gi|392338034	RLS[166.9984]ESQLSFR	62793912	51149720	63395252	25979372	24197436	26698224	0.011707
157821213	ref|NP_001099460.1 kinesin-like protein KIF21B [Rattus norvegicus]	GSTS[166.9984]HDDFKFK	367858720	314192128	337392608	390077760	457771968	409208032	0.0389379				58865746	ref|NP_001012088.1 peroxisomal biogenesis factor 16 [Rattus norvegicus]	TLQNS[166.9984]PSLHSR	45550868	56726996	52362020	76932008	65627288	74276784	0.0117716
8393823	ref|NP_058725.1 neurofilament medium polypeptide [Rattus norvegicus]	S[166.9984]PVEEVKPKPEAK	898597120	798042240	920824384	584860032	734022080	726143040	0.0389575				283046651	ref|NP_037212.2 receptor-type tyrosine-protein phosphatase zeta isoform 1 precursor [Rattus norvegicus]	NRT[181.014]SSIIPVER	20970660	20806152	16807786	10843097	9736086	13800597	0.0118051
157822037	ref|NP_001102908.1 MAP7 domain-containing protein 1 [Rattus norvegicus]	RKPGAGGS[166.9984]PALVR	3157056768	2880320256	2904238080	2488348672	2698691072	2703694336	0.0390096				259155312	ref|NP_075415.2 arf-GAP with GTPase, ANK repeat and PH domain-containing protein 2 [Rattus norvegicus]	GAGS[166.9984]RLSWPESEGKPR	318022688	354777664	268663392	442384640	490327744	461532960	0.0118132
402534517	ref|NP_067713.2 band 4.1-like protein 1 isoform L [Rattus norvegicus]	LVS[166.9984]PEPPPKGFLVMGSK	18729458	14945424	12607876	26267094	22395568	20284256	0.0391056				392338396	ref|XP_001079915.3 PREDICTED: breakpoint cluster region protein [Rattus norvegicus]	HQDGLPYIDDS[166.9984]PSSSPHLSSK	300227712	315024000	275488416	214133168	248046592	211185072	0.0118319
13540687	ref|NP_110489.1 MARCKS-related protein [Rattus norvegicus]; Duplicate proteins: gi|392348370,gi|392348368	AAAT[181.014]PESQEPQAK	48745144320	46113218560	49014231040	39057362944	37561815040	43975585792	0.0391891				57528425	ref|NP_001009720.1 serine/arginine-rich splicing factor 2 [Rattus norvegicus]	TS[166.9984]PDTLR	743787840	741288448	727223808	623712000	635144576	669169600	0.0118518
68163407	ref|NP_001020137.1 sterile alpha motif domain-containing protein 14 [Rattus norvegicus]	DASPPEPAS[166.9984]PTIGLDKK	35555572	43920628	54766304	73807408	65008388	60232628	0.0392481				167900441	ref|NP_001032296.2 forkhead box K1 [Rattus norvegicus]	QS[166.9984]PGPALAR	157543856	151403408	146737280	120715712	125370512	135290400	0.0118869
392348167	ref|XP_003750035.1 PREDICTED: SH3-containing GRB2-like protein 3-interacting protein 1-like isoform 2 [Rattus norvegicus]; Duplicate proteins: gi|392340566	LARPFPTGT[181.014]PPPLPPK	117675584	133783160	123756976	206473824	182237920	248488720	0.039332				392351358	ref|XP_220602.6 PREDICTED: chromodomain-helicase-DNA-binding protein 3 [Rattus norvegicus]	AGSC[160.0307]VFQGDEGPEPEAEES[166.9984]DLDSGSVHSASGRPDGPVR	155754320	192332800	200378128	96405088	121869800	91763312	0.0118946
157819161	ref|NP_001101761.1 luc7-like protein 3 [Rattus norvegicus]	ASSEGKDS[166.9984]VVLQNIWR	23938048	21970914	25190064	39460600	30900286	33115796	0.0394069				392333417	ref|XP_003752890.1 PREDICTED: probable E3 ubiquitin-protein ligase MYCBP2 [Rattus norvegicus]; Duplicate proteins: gi|310689069	SKS[166.9984]DSYTLDPDTLR	242736928	260138432	282349440	330521088	324349952	344087456	0.01191
58865568	ref|NP_001011996.1 C2 domain-containing protein 2-like [Rattus norvegicus]	NLGT[181.014]PTSSTPRPSITPT[181.014]K	74067816	68906256	76015512	63874876	67327920	59282936	0.0397861				157821269	ref|NP_001101251.1 serine/threonine-protein kinase PAK 7 [Rattus norvegicus]	AS[166.9984]SSSPLDYSFQLTPSR	21052662	16756933	12359560	29936010	34567924	31458408	0.0119148
158749620	ref|NP_062090.1 microtubule-associated protein 1B [Rattus norvegicus]	KES[166.9984]KEEAPEATK	156391072	195638272	228872368	17865176	56101840	129259568	0.0398168				148747111	ref|NP_789827.3 deubiquitinating protein VCIP135 [Rattus norvegicus]	ESS[166.9984]PSHGLLK	131156224	142135264	188791424	277965248	243421760	259227600	0.0119266
13929158	ref|NP_114002.1 ARF GTPase-activating protein GIT1 [Rattus norvegicus]	HGS[166.9984]GAESDYENTQSGEPLLGLEGK	151360576	162325552	145220352	188564688	190102592	166875344	0.0398486				392346330	ref|XP_575134.4 PREDICTED: formin-like protein 2-like [Rattus norvegicus]	S[166.9984]IEDLHR	3941007616	3893806080	4035096320	3118629888	2853768448	3272357376	0.0120334
157821929	ref|NP_001099813.1 zinc finger protein 275 [Rattus norvegicus]	GGS[166.9984]PQNLPVEHHFAC[160.0307]K	33825148	33855344	30376914	29021158	24857450	28425250	0.0398595				392347498	ref|XP_003749848.1 PREDICTED: IQ motif and SEC7 domain-containing protein 1-like [Rattus norvegicus]; Duplicate proteins: gi|109473862	SALSS[166.9984]SLR	389994208	357106560	389085760	333858816	300928288	303377408	0.0120689
8393696	ref|NP_058862.1 stathmin [Rattus norvegicus]	DLS[166.9984]LEEIQKK	26428370944	25632366592	22137485312	31538442240	32938514432	27877376000	0.040041				157817045	ref|NP_001099949.1 chloride transport protein 6 [Rattus norvegicus]	SYPS[166.9984]SELR	452257504	384669184	518597792	717336896	634071552	681092288	0.0121043
157817492	ref|NP_001099968.1 serine/threonine-protein kinase PAK 6 [Rattus norvegicus]	AQSLPSDQPTGTFSPLTTSDT[181.014]SSPQK	40377972	32475200	29767176	9566868	17389510	24802430	0.0402408				158749620	ref|NP_062090.1 microtubule-associated protein 1B [Rattus norvegicus]	ASDAEIMSSQS[166.9984]ALALDER	66597384	53075788	94134248	155209584	145300624	199488144	0.0121361
392340406	ref|XP_002726568.2 PREDICTED: LOW QUALITY PROTEIN: SH2 domain-containing adapter protein B-like [Rattus norvegicus]	HGS[166.9984]PEFC[160.0307]GILGER	6.64027e+06	18433712	14540844	29146700	39362956	23890812	0.0404381				157786934	ref|NP_001099406.1 iron-sulfur cluster assembly enzyme ISCU, mitochondrial [Rattus norvegicus]	ELS[166.9984]APAR	765706688	785589312	809159232	890559552	905375232	963510528	0.0121485
157818889	ref|NP_001101751.1 uncharacterized protein LOC360563 [Rattus norvegicus]	RPYS[166.9984]PEKAFSSNQVVR	54384688	66409320	44868896	86723336	77869536	72633032	0.0405042				157821213	ref|NP_001099460.1 kinesin-like protein KIF21B [Rattus norvegicus]	GSTS[166.9984]HDDFKFK	272109376	313244000	259799200	355866112	411631840	376609184	0.0122031
392353774	ref|XP_240329.6 PREDICTED: protein polybromo-1-like isoform 4 [Rattus norvegicus]; Duplicate proteins: gi|392333516	LSS[166.9984]LPTVDPIAVC[160.0307]HELYNTIR	149002240	145239360	181273856	264074512	197198944	251366672	0.0407543				158749620	ref|NP_062090.1 microtubule-associated protein 1B [Rattus norvegicus]	VLS[166.9984]PLR	8780861440	9495796736	8257304064	10521919488	10926893056	11768008704	0.0122714
39930373	ref|NP_058867.1 protein kinase C epsilon type [Rattus norvegicus]	ALS[166.9984]FDNR	63071140	68228104	69445936	51667272	61412552	54630352	0.0408486				158081763	ref|NP_001103350.1 beta-adducin isoform a [Rattus norvegicus]	AGT[181.014]KSPAVSPSKASEDAK	150521248	172168416	166149328	118513840	128427968	120149528	0.0122754
270483894	ref|NP_001162021.1 calmodulin regulated spectrin-associated protein 1 [Rattus norvegicus]	NRPVS[166.9984]QPTSFALHHAASC[160.0307]DVDPSSGDSISLAR	471132544	378536512	392783744	516217312	581072704	493869536	0.0408587				215276960	ref|NP_001094172.1 WD repeat-containing protein 47 [Rattus norvegicus]	LSPYPSS[166.9984]PMR	365662176	388539840	445939008	560566080	519406784	618979584	0.0122914
392355473	ref|XP_003752051.1 PREDICTED: X-linked retinitis pigmentosa GTPase regulator, partial [Rattus norvegicus]	S[166.9984]SSSEILGGNEPTSK	33803956	35497896	42985864	45039824	52893656	58152920	0.0411971				6981182	ref|NP_037198.1 microtubule-associated protein 2 [Rattus norvegicus]	GNAQESLDTVS[166.9984]PK	2865583104	2689892864	2993110016	2238659584	2324081664	2405234432	0.0123437
16758184	ref|NP_445892.1 stathmin-2 [Rattus norvegicus]	RAS[166.9984]GQAFELILKPPSPISEAPR	17711770	33594692	33131736	40708204	49314600	56089232	0.0413274				19424218	ref|NP_598232.1 hepatoma-derived growth factor-related protein 2 [Rattus norvegicus]	S[166.9984]EGLSLDRK	33184560	31041714	34614800	16902604	15291860	22821852	0.012369
213972525	ref|NP_596898.1 mitogen-activated protein kinase kinase kinase kinase 3 [Rattus norvegicus]	S[166.9984]VEEELHQR	36708188	42972000	37743064	46075564	46258860	53519068	0.0413794				158138557	ref|NP_542421.2 caskin-1 [Rattus norvegicus]	QVLPSGVS[166.9984]HFTPPQTPTK	164177792	155852976	135290752	102770504	91436824	107318272	0.01242
145553966	ref|NP_062167.2 voltage-dependent R-type calcium channel subunit alpha-1E [Rattus norvegicus]	GGS[166.9984]LKGDIGGLTSVLDNQR	6582550	3.27636e+06	5032840	9756084	7296913	8818324	0.0413873				158303318	ref|NP_058908.2 microtubule-associated protein tau [Rattus norvegicus]	S[166.9984]GYSSPGSPGTPGSR	184973056	156831472	186853600	250887584	249317648	241340480	0.0124385
209870049	ref|NP_446212.2 TRAF-type zinc finger domain-containing protein 1 [Rattus norvegicus]	SDC[160.0307]QRS[166.9984]PPGVLK	107371208	99668408	101488616	80213584	94588224	85352696	0.041425				14091770	ref|NP_114469.1 glycogen synthase kinase-3 beta [Rattus norvegicus]	IQAAAS[166.9984]PPANATAASDTNAGDR	218225200	193969392	163195104	84361088	105623528	82977080	0.0124527
392340725	ref|XP_001064270.2 PREDICTED: DNA repair protein SWI5 homolog [Rattus norvegicus]	S[166.9984]PQRPFPMIDEGEEVTEETLNSDIQK	77908152	65569792	79866816	90779160	88984168	96083672	0.0415901				287328046	ref|NP_001165608.1 myosin 18a [Rattus norvegicus]	GSIILDSGHLSTASS[166.9984]SDDLKGEEGSFR	184773376	184181936	162704560	333640416	287850464	273360192	0.0124565
61557085	ref|NP_001013148.1 spectrin beta chain, brain 1 [Rattus norvegicus]	AQTLPTSVVTITSES[166.9984]SPGKR	2717652992	2678384640	2848125952	3033429248	2951113984	2874237696	0.0415903				9506901	ref|NP_062069.1 multiple PDZ domain protein [Rattus norvegicus]	GSLPHISS[166.9984]PR	339274848	398835488	367878656	253317312	234600320	246657104	0.0124736
77628029	ref|NP_001029318.1 ubiquitin carboxyl-terminal hydrolase 10 [Rattus norvegicus]	TC[160.0307]DS[166.9984]PQNPM[147.0354]DLISDPVPDSPFPR	158302592	178295456	201994496	144111824	102247248	133899056	0.0416237				16758184	ref|NP_445892.1 stathmin-2 [Rattus norvegicus]	ASGQAFELILKPPS[166.9984]PISEAPR	5684403200	6094335488	5582932480	4535436288	4849926656	5085545472	0.0124898
308044609	ref|NP_001182761.1 serine/threonine-protein kinase DCLK2 isoform a [Rattus norvegicus]	S[166.9984]IELEHFEER	507508800	476698752	530019456	607567168	549158784	565119360	0.0418466				300794574	ref|NP_001178880.1 neuroblast differentiation-associated protein AHNAK [Rattus norvegicus]	LRS[166.9984]EDGVEGDLGETQSR	58169992	60531908	58060504	30691666	34686952	41250024	0.0125311
56090271	ref|NP_001007604.1 40S ribosomal protein S20 [Rattus norvegicus]; Duplicate proteins: gi|392339242,gi|293361490,gi|293357785,gi|293349586,gi|293347759,gi|293359636	DTGKT[181.014]PVEPEVAIHR	35217472	53885348	50293480	31864560	19119676	23559806	0.0419003				392355561	ref|XP_003752073.1 PREDICTED: LOW QUALITY PROTEIN: FYVE, RhoGEF and PH domain-containing protein 1 [Rattus norvegicus]	LLNSTNRDDEDT[181.014]PPNSPNVDLGK	18169760	23070152	21725624	9983867	11719910	11515009	0.0126222
392339188	ref|XP_003753748.1 PREDICTED: ras-specific guanine nucleotide-releasing factor RalGPS1-like isoform 2 [Rattus norvegicus]	LVSS[166.9984]KEDLAGPSAGSSSAR	130934640	135365536	130602520	102010416	101375568	118961232	0.0419664				392351394	ref|XP_003750912.1 PREDICTED: kinase suppressor of Ras 1 [Rattus norvegicus]	FELPHGS[166.9984]PQLVR	235130048	230022960	236070400	170214112	161659712	138131376	0.0126447
194474044	ref|NP_001124035.1 metastasis suppressor protein 1 [Rattus norvegicus]	RPAS[166.9984]TAGLPTTLGPAMVTPGVATIR	6582959	11522242	9113222	16907030	18929954	12642912	0.0420705				157818169	ref|NP_001100185.1 pumilio homolog 2 [Rattus norvegicus]	QAS[166.9984]PTEVVER	1816562688	1778874112	1777228544	1468407040	1522001408	1597701632	0.0127186
392332740	ref|XP_002728040.2 PREDICTED: CLIP-associating protein 1 [Rattus norvegicus]	SSS[166.9984]PGKLLGSGYGGLAGGSSR	230522848	200766864	203069568	307418592	307221536	248312368	0.0422179				6981182	ref|NP_037198.1 microtubule-associated protein 2 [Rattus norvegicus]	KDEWGLAAPIS[166.9984]PGPLTPMR	3753843200	3118448640	3707721216	5174513152	5763619328	6498921984	0.0127715
78365244	ref|NP_058686.2 alpha-adducin [Rattus norvegicus]	YSDVEVPASVTGHSFASDGDSGTC[160.0307]SPLRHS[166.9984]FQK	127278904	163973024	136316832	213751888	169995504	218013248	0.0423082				38454264	ref|NP_942058.1 neutral amino acid transporter A [Rattus norvegicus]	SEEETS[166.9984]PLVTHQNR	2971271680	3095904512	2769256960	3499445504	3367677696	3695731200	0.0129241
158303318	ref|NP_058908.2 microtubule-associated protein tau [Rattus norvegicus]	T[181.014]PPGSGEPPKSGER	1313233024	1301693312	1486761728	1126056576	1090249216	1185385984	0.0423889				77735346	ref|NP_446225.1 tight junction protein ZO-2 [Rattus norvegicus]	DGS[166.9984]PPPAFKPEPPK	670145280	632205696	572584960	382796640	396964832	392070368	0.0129432
158749620	ref|NP_062090.1 microtubule-associated protein 1B [Rattus norvegicus]	ITSFPESES[166.9984]YSYETTTK	989266816	978010304	1289688704	1321624704	1560176896	1694990848	0.0424623				25742568	ref|NP_037066.1 dihydropyrimidinase-related protein 3 [Rattus norvegicus]	GGT[181.014]PAGSTRGSPTRPNPPVR	117165624	133166952	101122576	172141568	205138144	169031616	0.0130793
157822917	ref|NP_001100757.1 FERM, RhoGEF and pleckstrin domain-containing protein 1 [Rattus norvegicus]	VC[160.0307]TLEPGPRQS[166.9984]PALSK	2035716736	1957865344	2100178816	1814488832	1929907200	1874412160	0.0425558				157822037	ref|NP_001102908.1 MAP7 domain-containing protein 1 [Rattus norvegicus]	S[166.9984]AVTLPR	156667760	166063248	185789936	249850544	213501648	250440864	0.0130804
19173798	ref|NP_596914.1 YTH domain-containing protein 1 [Rattus norvegicus]	LSSES[166.9984]HHGGSPIHWVLPAGM[147.0354]SAK	269918368	184295440	264999216	132185368	171933456	87463704	0.0426136				341823648	ref|NP_001102268.2 ras-associated and pleckstrin homology domains-containing protein 1 [Rattus norvegicus]	FAPPAES[166.9984]GSPSKETPPPPAAPPKPGK	570226496	565768192	634803776	756371712	699098432	697339008	0.0130969
16758820	ref|NP_446397.1 regulating synaptic membrane exocytosis protein 2 isoform 1 [Rattus norvegicus]	SAS[166.9984]QLSQTEGGGKK	55407848	65237232	56319284	47289860	44066148	49644752	0.0426672				281485622	ref|NP_001164013.1 cold shock domain-containing protein C2 [Rattus norvegicus]	DLPS[166.9984]PLPTKR	4008335872	4571314688	4223857408	3306456320	3127581440	3412167168	0.0131061
16758184	ref|NP_445892.1 stathmin-2 [Rattus norvegicus]	AS[166.9984]GQAFELILKPPSPISEAPR	10813192	4.83079e+06	2.04138e+06	15805353	12260804	19120030	0.0427319				392338396	ref|XP_001079915.3 PREDICTED: breakpoint cluster region protein [Rattus norvegicus]	VS[166.9984]PSPTTYR	287378944	265025152	325128320	410707168	366529024	394004416	0.0131658
9507159	ref|NP_062006.1 synapsin-1 isoform a [Rattus norvegicus]	S[166.9984]FASLFSD	39561836	36505212	26659636	23997968	20139080	14691102	0.0427543				392347178	ref|XP_003749751.1 PREDICTED: RNA binding motif protein, X-linked-like 1 [Rattus norvegicus]	VEQATKPS[166.9984]FESGR	155876880	147662832	127334272	102473104	87110120	91518816	0.013181
189339231	ref|NP_445878.1 splicing factor 3b, subunit 1 [Rattus norvegicus]	DTPGHGSGWAET[181.014]PR	22437652	25548804	23398826	10120898	11644740	18435540	0.0427713				56961612	ref|NP_446029.1 secreted phosphoprotein 24 precursor [Rattus norvegicus]	S[166.9984]IEITR	21075192	24487946	25395376	30371092	29623408	33130508	0.0131864
8394389	ref|NP_058805.1 synapsin-3 [Rattus norvegicus]	MSQLLVPGASVPS[166.9984]PLRPWGPQTK	437196544	474915392	409144736	349666624	360574976	354187168	0.0428635				13928846	ref|NP_113805.1 casein kinase 1, epsilon [Rattus norvegicus]	IAASQTS[166.9984]VPFDHLGK	347522208	339291872	342467264	445673216	416630016	458214592	0.0131929
293343148	ref|XP_001054818.2 PREDICTED: peroxisomal biogenesis factor 19-like [Rattus norvegicus]	AKPS[166.9984]PAPS[166.9984]PTISAPDASGPQKR	2333472000	2521404928	2366785280	2199360768	2174754816	2132815872	0.0428656				157821795	ref|NP_001100700.1 eukaryotic translation initiation factor 4E transporter [Rattus norvegicus]	WFSNPS[166.9984]R	241422496	210055648	259333184	174446816	137505312	157847616	0.0131938
349501086	ref|NP_001231784.1 RAN GTPase activating protein 1 [Rattus norvegicus]	ILDPNSGEPAPVLSSPPPTDLSTFLSFPS[166.9984]PEK	145582128	141265824	126790504	104988120	83238360	116272632	0.0431788				187960160	ref|NP_001120809.1 BR serine/threonine-protein kinase 1 [Rattus norvegicus]	SPVFS[166.9984]FSPEPGVGDEAR	90414800	106167712	102878168	153563248	131842416	132883976	0.0132064
8393823	ref|NP_058725.1 neurofilament medium polypeptide [Rattus norvegicus]	AKS[166.9984]PVPKS[166.9984]PVEEVKPKPEAK	748372480	773493248	658072192	403568352	612352384	466885760	0.0432761				197386168	ref|NP_001127975.1 calmodulin-regulated spectrin-associated protein 2 [Rattus norvegicus]	S[166.9984]SSMSYVDGFIGTWPK	8191923	2679926	8392735	17656572	19129006	15732886	0.0132226
402534517	ref|NP_067713.2 band 4.1-like protein 1 isoform L [Rattus norvegicus]	KAQEETPQQPEAAAAVTT[181.014]PVTPAGHSHPETNSNEK	95723200	72391256	87427872	69067600	43959200	40493440	0.0432961				158081745	ref|NP_001020796.2 STIP1 homology and U-Box containing protein 1 [Rattus norvegicus]	LGT[181.014]GGGGSPDKS[166.9984]PSAQELK	25747746	31730288	38912488	9177787	13542658	6530869	0.013232
392346028	ref|XP_342338.5 PREDICTED: ankyrin-2 [Rattus norvegicus]	AEGFES[166.9984]ESEEGATKPK	2.37988e+06	1.24092e+06	1.59578e+06	689920	744444	1	0.043371				27465631	ref|NP_775174.1 choline-phosphate cytidylyltransferase B [Rattus norvegicus]	MLQALSPKQS[166.9984]PVSSPTR	45863460	42417820	58938536	75733232	84742152	71194584	0.0132367
392338099	ref|XP_001079614.3 PREDICTED: protein RIC1 homolog [Rattus norvegicus]	SQS[166.9984]WLSSIGPTHR	6.29896e+06	4.01115e+06	8466657	10537763	12406873	10750558	0.0434013				68163407	ref|NP_001020137.1 sterile alpha motif domain-containing protein 14 [Rattus norvegicus]	DASPPEPAS[166.9984]PTIGLDKK	37558988	36607624	39111884	84057816	75863408	67759232	0.0132667
51921383	ref|NP_001004133.1 SH3 and multiple ankyrin repeat domains protein 2 isoform b [Rattus norvegicus]	RAPS[166.9984]PVVSPTELSK	62588780	48678692	63455292	74548016	77032968	80728080	0.0434197				392351702	ref|XP_573213.3 PREDICTED: cytoplasmic phosphatidylinositol transfer protein 1 [Rattus norvegicus]	S[166.9984]APETLTLPDPEKK	1444973824	1319297664	1357705856	1213137536	1171560192	1116068608	0.0132887
282398143	ref|NP_001094125.1 NAC alpha domain containing [Rattus norvegicus]	LGSC[160.0307]PGS[166.9984]PAR	1292582016	1457604608	1568304256	1715937280	1865837696	2146152448	0.0435702				77735346	ref|NP_446225.1 tight junction protein ZO-2 [Rattus norvegicus]	ST[181.014]GDITAAGVTEANKEPR	69225848	63473332	92298176	35473452	29701252	11819621	0.0132976
187960160	ref|NP_001120809.1 BR serine/threonine-protein kinase 1 [Rattus norvegicus]	S[166.9984]TPLPGPPGSPR	91957264	89671376	93371480	57606564	72070584	46770128	0.0437225				157821213	ref|NP_001099460.1 kinesin-like protein KIF21B [Rattus norvegicus]	S[166.9984]LASLVEIK	1150100992	1129070720	1203932800	1418636032	1304097920	1419022464	0.0132992
392338408	ref|XP_003753525.1 PREDICTED: SH3 domain-containing RING finger protein 3-like [Rattus norvegicus]	ARS[166.9984]PPS[166.9984]VSPTHDPQSAMDSSLQGAVGPEVSPLTIHGR	42928388	44313800	37269720	21758882	34147580	28555990	0.0437727				157823673	ref|NP_001100799.1 zinc finger protein 828 [Rattus norvegicus]	KPS[166.9984]GSPDLWKLS[166.9984]PEQR	67901184	71933408	63464184	47255736	52851648	39869420	0.0133149
158749620	ref|NP_062090.1 microtubule-associated protein 1B [Rattus norvegicus]	SLMSS[166.9984]PEDLTK	326061536	434181120	355553824	545503104	468538592	468860832	0.0438011				56090303	ref|NP_001007759.1 nuclear fragile X mental retardation-interacting protein 1 [Rattus norvegicus]	VLPSSPPKS[166.9984]PR	1.99441e+06	3.99202e+06	972828	8006632	6981195	10736014	0.0133316
392352109	ref|XP_003751114.1 PREDICTED: serine/threonine-protein kinase PAK 2-like [Rattus norvegicus]	YLS[166.9984]FTPPEKDGFPSGTPALNTK	3346440704	3230592000	3507514368	3758854144	3569672960	3652538880	0.0438354				13929188	ref|NP_114019.1 reticulon-4 [Rattus norvegicus]	GPLPAAPPAAPERQPS[166.9984]WER	54334590976	52685254656	51742457856	60725956608	58480889856	63182548992	0.0133387
392333045	ref|XP_002725001.2 PREDICTED: uncharacterized protein KIAA1211 [Rattus norvegicus]; Duplicate proteins: gi|392353079	DSQPPS[166.9984]PSLLEEPK	531156544	536306208	533076416	748259712	636109312	758858752	0.0438524				325197225	ref|NP_001001508.2 lipid phosphate phosphatase-related protein type 4 [Rattus norvegicus]	VSIQSRPGSSQLVHIPEETQENISTS[166.9984]PK	359360000	377431136	321714080	250163888	236637872	287238400	0.0133603
300794492	ref|NP_001178876.1 dapper homolog 3 [Rattus norvegicus]	S[166.9984]LGDASPSVPESVGAR	256780224	261853696	235908784	276129824	304579840	279182816	0.0439678				392350110	ref|XP_003750574.1 PREDICTED: neogenin [Rattus norvegicus]; Duplicate proteins: gi|392341981	NSQDIT[181.014]PVDNSMDSNIHQR	771070400	747711872	802053120	905854144	843171456	892051392	0.0133666
224451084	ref|NP_653346.2 G-protein-signaling modulator 1 isoform a [Rattus norvegicus]	EGS[166.9984]HSPLDSADVR	1466899456	1323234944	1415795584	1171987712	1309491712	1215569792	0.0440428				407728599	ref|NP_001258431.1 catenin delta-2 [Rattus norvegicus]	TST[181.014]APSSPGVDSVPLQR	443001504	394805856	447732544	579040448	557204928	653960320	0.0133893
404247474	ref|NP_001258180.1 E3 ubiquitin-protein ligase PDZRN3 [Rattus norvegicus]	STPLTLEIS[166.9984]PDNSLRR	6.35262e+06	5679123	5.60767e+06	6474781	7463490	6.97608e+06	0.044101				21955134	ref|NP_665715.1 cytoplasmic dynein 1 light intermediate chain 1 [Rattus norvegicus]	KPASVS[166.9984]PTTPPSPTEGEAS	374827936	393048160	483140640	651759360	571212672	585632192	0.0134056
77404359	ref|NP_001029194.1 myosin phosphatase Rho-interacting protein isoform 2 [Rattus norvegicus]	AATEALGEKS[166.9984]PEGTTVSGYDIMK	93947760	102663224	97464016	133200928	117393240	113589216	0.0442512				13027458	ref|NP_076490.1 caM kinase-like vesicle-associated protein [Rattus norvegicus]	SATPATDGRAT[181.014]PATEESTVPAAQSSAAPAAK	686518336	838923904	802770240	1036836352	1018290432	1095473792	0.0134111
38454268	ref|NP_942060.1 bicaudal D homolog 2 isoform 2 [Rattus norvegicus]	S[166.9984]PVLLPK	498711104	536364352	522519904	460305088	480237984	491319264	0.0442899				6978469	ref|NP_037349.1 afadin [Rattus norvegicus]	EYFTFPAS[166.9984]KSQDR	439946624	446457536	465652256	519834752	487145472	503466976	0.0134234
62079163	ref|NP_001014240.1 autophagy-related protein 9A [Rattus norvegicus]	SFS[166.9984]PLQPGQAPQGR	111347032	115858936	103761944	75036488	93412224	93654840	0.0442973				162287023	ref|NP_001094186.1 Son of sevenless homolog 1 [Rattus norvegicus]	IPESETESTASAPNS[166.9984]PR	4278295	7.01405e+06	5808262	22093250	32112384	26352942	0.013427
13929188	ref|NP_114019.1 reticulon-4 [Rattus norvegicus]	ESETFSDSS[166.9984]PIEIIDEFPTFVSAK	22385858	15419860	13005993	7.33027e+06	3.55659e+06	7.84621e+06	0.0443522				392344834	ref|XP_003749090.1 PREDICTED: kinesin light chain 2 isoform 1 [Rattus norvegicus]; Duplicate proteins: gi|392338039,gi|392344836,gi|392338037	RAS[166.9984]SLNFLNK	710739264	733802752	740264064	913041792	835277312	891804928	0.0134469
293360124	ref|XP_002729773.1 PREDICTED: protein KIAA0284 isoform 1 [Rattus norvegicus]; Duplicate proteins: gi|293348283	EIHDVAGDGDSLGS[166.9984]PGPTR	150417600	139355200	183681248	97177480	116020344	104343016	0.0444083				157821859	ref|NP_001101859.1 RING finger protein 219 [Rattus norvegicus]	SVESEGSSKS[166.9984]PQGR	135818000	131298312	138507904	174806048	167822960	157652208	0.0134575
189491614	ref|NP_001093985.1 solute carrier family 25 member 46 [Rattus norvegicus]	SFGSGTELGHWVTT[181.014]PPDIPGSR	107203408	113979736	119779984	86622040	50423104	74950128	0.0445967				157821213	ref|NP_001099460.1 kinesin-like protein KIF21B [Rattus norvegicus]	VKLWNYVPGLT[181.014]PC[160.0307]LPR	63918720	63852840	55776952	43324708	45448304	49776720	0.0134711
114051688	ref|NP_001040580.1 CREB-regulated transcription coactivator 1 [Rattus norvegicus]	GQYY[243.0297]GGSLPNVNQIGSSSMDLSFQTPFQSSGLDTSR	3413932	8881011	3.66356e+06	13367655	10820028	12504012	0.0447096				402744019	ref|NP_001258019.1 myristoylated alanine-rich C-kinase substrate [Rattus norvegicus]	VNGDAS[166.9984]PAAAEPGAK	5337830400	5107956736	5446109696	4854237696	4668733952	4676332032	0.0134859
300797219	ref|NP_001177999.1 T-box brain protein 1 [Rattus norvegicus]	S[166.9984]VPHTNGLLSPQQAEDPGAPSPQR	769402432	658615296	728808128	836702016	815897792	937612544	0.0447346				8850229	ref|NP_058900.1 microtubule-associated protein 6 [Rattus norvegicus]	TTES[166.9984]PSATKPDDKEQSK	23840960	28666368	23078266	41578868	39494996	33692144	0.0135305
157821375	ref|NP_001099786.1 phosphatidylserine synthase 2 [Rattus norvegicus]	RVAGGSGSES[166.9984]PLLEGR	56780120	56118160	64077280	64712892	75040352	72333472	0.045147				8393415	ref|NP_058891.1 neuromodulin [Rattus norvegicus]	ATTDNS[166.9984]PSSKAEDGPAK	291519008	302866048	275562016	238212352	236558096	259036432	0.0135906
341823648	ref|NP_001102268.2 ras-associated and pleckstrin homology domains-containing protein 1 [Rattus norvegicus]	FAPPAES[166.9984]GSPSKETPPPPAAPPKPGK	457361824	395816608	473250080	598859520	497120032	569885120	0.0451771				75905809	ref|NP_476444.2 A-kinase anchor protein 12 isoform alpha [Rattus norvegicus]	ALGSLGGS[166.9984]PSLPDQDK	130581288	98003344	123841920	208997200	172635216	172818592	0.0136551
9507043	ref|NP_062212.1 regulator of G-protein signaling 12 [Rattus norvegicus]	S[166.9984]LNEDVGEEDSEKKR	14248013	9632597	4794064	21660520	20632020	17493344	0.0452309				282158053	ref|NP_001164072.1 signal recognition particle 72 kDa protein [Rattus norvegicus]	TVSS[166.9984]PPT[181.014]SPRPGSAATMASSTSNIVPPR	43994144	32459662	41184632	15243839	21760924	23240114	0.0137661
392345775	ref|XP_003749362.1 PREDICTED: nestin-like [Rattus norvegicus]	KS[166.9984]IDTQEPLWSTEVAR	16713324	18738450	16829956	22453200	29225416	24670016	0.0453052				392346028	ref|XP_342338.5 PREDICTED: ankyrin-2 [Rattus norvegicus]	S[166.9984]YIETETESR	1068916224	961474560	1210511616	1624356736	1380010368	1630663296	0.0137706
17978453	ref|NP_536726.1 amyloid beta A4 precursor protein-binding family B member 1 [Rattus norvegicus]	RLGSQT[181.014]P	98204632	102330952	78857056	43070568	37324752	73909840	0.0453493				40538860	ref|NP_077374.2 aconitate hydratase, mitochondrial precursor [Rattus norvegicus]	VDVS[166.9984]PTSQR	42217084	38112368	38100628	29521092	30349898	34033508	0.0137727
300794237	ref|NP_001178607.1 LIM and calponin homology domains-containing protein 1 [Rattus norvegicus]	VAKPKS[166.9984]PEPEATLTFPFLDK	66765060	78157712	76003352	58632560	48465816	63688940	0.0453624				287328046	ref|NP_001165608.1 myosin 18a [Rattus norvegicus]	SSS[166.9984]PTSHWK	479261856	474239680	454918272	551988864	512748384	532025216	0.0138133
71043930	ref|NP_001020946.1 uncharacterized protein LOC501194 [Rattus norvegicus]	FFHHADEEEEEEEES[166.9984]PPER	43437060	30527446	41426552	52038144	77338904	72405416	0.0456347				78097100	ref|NP_612518.2 microtubule-associated protein RP/EB family member 1 [Rattus norvegicus]	KPLGS[166.9984]GSAAPQRPIATQR	377608800	431755808	344031040	485377600	560532736	538631232	0.0138241
403310703	ref|NP_001258145.1 uncharacterized protein LOC684112 [Rattus norvegicus]	TWC[160.0307]GS[166.9984]PPYAAPELFEGK	2.82559e+06	4993848	4.83234e+06	6044011	6.73998e+06	7533818	0.0456402				392346332	ref|XP_003749523.1 PREDICTED: plakophilin-4 isoform 1 [Rattus norvegicus]; Duplicate proteins: gi|392339261	SAVS[166.9984]PDLHITPIYEGR	63898020	71911640	57775580	99801320	92283656	115223792	0.0138318
392352578	ref|XP_222212.6 PREDICTED: kinase suppressor of Ras 2-like, partial [Rattus norvegicus]	TES[166.9984]VPC[160.0307]DINNPVR	29496748	45348432	43697696	15145907	24215102	23848242	0.0458435				67078482	ref|NP_001019941.1 SEC3-like 1 [Rattus norvegicus]	KFAT[181.014]LPR	234968768	276720384	236715152	171627760	156756848	181149280	0.0138572
392352171	ref|XP_213569.5 PREDICTED: eukaryotic translation initiation factor 4 gamma 1 isoform 2 [Rattus norvegicus]; Duplicate proteins: gi|392332422	ITKPGSIDSNNQLFAPGGRLS[166.9984]WGK	334702944	413963264	333683200	257554384	300033280	220120816	0.0459047				68163391	ref|NP_001020151.1 ankyrin repeat domain-containing protein 34A [Rattus norvegicus]	APSLPAPPHSGAPGS[166.9984]PR	542368448	558748160	521461984	466946240	481452832	469850560	0.0139217
71043606	ref|NP_001020859.1 palmdelphin [Rattus norvegicus]	SNGLAHTS[166.9984]PTRPTPQPR	543501888	550034368	593128832	526535040	500746656	487982816	0.0462219				16758846	ref|NP_446411.1 myc box-dependent-interacting protein 1 [Rattus norvegicus]	GNKSPS[166.9984]PPPDGSPAATPEIR	226255840	211102992	224130720	252191856	249874992	238930848	0.0139229
88853835	ref|NP_001034698.1 formin-binding protein 1-like [Rattus norvegicus]	TVS[166.9984]DGTISASK	1543793152	1636152704	1636918656	1459392128	1496288000	1523100544	0.0464215				157786960	ref|NP_001099421.1 phosphatidylinositol-4-phosphate 3-kinase C2 domain-containing subunit beta [Rattus norvegicus]	KLS[166.9984]PPPLPPR	74544960	84025376	74676256	95088248	103869824	92636560	0.0139313
392352555	ref|XP_003751243.1 PREDICTED: ataxin-2 [Rattus norvegicus]	TNS[166.9984]PSASPSVLSNAEHK	9639413	12443094	5.64858e+06	20236578	15418393	26246822	0.0465045				392343267	ref|XP_002727652.2 PREDICTED: 3-hydroxyacyl-CoA dehydratase 3-like [Rattus norvegicus]	WLDES[166.9984]DAEMELR	39347816	63195088	71083512	274671232	214263712	187898000	0.0139372
58865550	ref|NP_001011991.1 protein NDRG1 [Rattus norvegicus]	TASGSSVTS[166.9984]LEGTR	18995438	23740530	18534026	29978112	45112768	37042428	0.0465121				281427147	ref|NP_001094154.1 SH3-domain binding protein 2 [Rattus norvegicus]	GFS[166.9984]FEK	41322292	35167688	40109552	27176136	25231460	25536546	0.0139378
14091770	ref|NP_114469.1 glycogen synthase kinase-3 beta [Rattus norvegicus]	TTS[166.9984]FAESC[160.0307]KPVQQPSAFGSM[147.0354]K	165365008	160875968	223852064	133224176	94536968	100710440	0.0466034				392339362	ref|XP_003753800.1 PREDICTED: UPF0606 protein C11orf41-like [Rattus norvegicus]; Duplicate proteins: gi|293357949	FSQLPEMVMGS[166.9984]PPPPVPPR	24706540	15385405	19587380	38043952	31791132	34326416	0.013983
11560135	ref|NP_071636.1 brain acid soluble protein 1 [Rattus norvegicus]	AGEAS[166.9984]AESTGAADGAPQEEGEAK	137972400	149746752	141163152	243913360	195429920	194763168	0.0466906				166295218	ref|NP_619724.3 disabled homolog 2-interacting protein [Rattus norvegicus]	NGVS[166.9984]PTNPTK	97709144	117807432	134940096	197607376	203935072	201126320	0.0139836
157819511	ref|NP_001100462.1 cytoplasmic polyadenylation element-binding protein 4 [Rattus norvegicus]	QQLSPS[166.9984]PGQEAGILPETEK	14859090	18007810	18526088	12444706	13658455	12135868	0.0467305				300797203	ref|NP_001178754.1 WAS/WASL-interacting protein family member 2 [Rattus norvegicus]	EGHPAPPPVKPPPS[166.9984]PVNVR	406623744	483344448	394414048	557080448	619996800	563682944	0.014092
157823673	ref|NP_001100799.1 zinc finger protein 828 [Rattus norvegicus]	DSQESS[166.9984]DAELSSSEFR	29355296	32259358	9804222	57847884	38382388	62965496	0.0468463				404312659	ref|NP_001258199.1 protein ELYS [Rattus norvegicus]	TTSLAS[166.9984]PSQSPGR	21523472	24227366	27318716	17912310	13396458	13798244	0.0141367
197386168	ref|NP_001127975.1 calmodulin-regulated spectrin-associated protein 2 [Rattus norvegicus]	RFS[166.9984]PSQVPIQTR	269660480	274091936	270748960	197494032	213344496	240136128	0.0469225				18543359	ref|NP_570105.1 MAP/microtubule affinity-regulating kinase 3 [Rattus norvegicus]	TPVAST[181.014]HSISSATTPDR	82689392	109265904	95341144	158177488	201026624	161775808	0.0141636
150010623	ref|NP_113754.1 nuclear factor 1 B-type [Rattus norvegicus]	SLSS[166.9984]PPSSK	488761472	471535712	507806112	453381792	431098720	462999104	0.046952				347361005	ref|NP_001178573.1 ubiquitin carboxyl-terminal hydrolase 22 [Rattus norvegicus]	FST[181.014]WEPTKR	48769968	45931180	35922132	12899702	15659156	14070703	0.0142678
157822515	ref|NP_001102155.1 splicing factor, arginine/serine-rich 4 [Rattus norvegicus]	LVEDKPGS[166.9984]R	51444184	50948056	57780012	43801232	44479324	43406236	0.0471637				77020274	ref|NP_001029140.1 large proline-rich protein BAG6 isoform 1 [Rattus norvegicus]	LQEDPNYS[166.9984]PQRFPNAHR	930033472	1028995200	830318336	1269292032	1296446464	1159809280	0.0142848
158303318	ref|NP_058908.2 microtubule-associated protein tau [Rattus norvegicus]	AKTDHGAEIVYKS[166.9984]PVVSGDT[181.014]SPR	3690966	4.57548e+06	2.01284e+06	693781	1.03882e+06	1	0.0477016				157821789	ref|NP_001100724.1 protein Smaug homolog 1 [Rattus norvegicus]	AYSS[166.9984]PSTTPEVR	145374224	138664192	157006160	108552168	88647408	114807144	0.0143305
392343069	ref|XP_003754788.1 PREDICTED: histone deacetylase 6 isoform 2 [Rattus norvegicus]; Duplicate proteins: gi|392355490,gi|109511550,gi|109510484	KLPQSAS[166.9984]PVSAK	425716416	379723936	395684256	448842016	432111008	468338560	0.0477113				157786744	ref|NP_001099187.1 dihydropyrimidinase-related protein 2 [Rattus norvegicus]	TVT[181.014]PAS[166.9984]S[166.9984]AKTSPAKQQAPPVR	670525440	810800832	933951744	391000928	294969408	301413248	0.0143483
157823741	ref|NP_001101009.1 FCH and double SH3 domains protein 2 [Rattus norvegicus]	SPS[166.9984]ANENC[160.0307]LHAESPGFSQASR	344954240	371536640	394667040	494936928	414016352	493160320	0.0477656				189163515	ref|NP_001101012.2 ubiquitin specific peptidase 47 [Rattus norvegicus]	ELEQHIQT[181.014]SDPENFQSEER	72425336	62053804	71361856	111167872	95840464	93080976	0.0143671
13242233	ref|NP_077322.1 stathmin-3 [Rattus norvegicus]	DAS[166.9984]LEELQK	195314976	241450896	211901600	154733632	159172256	161503344	0.0477878				300797122	ref|NP_001178750.1 FERM domain-containing protein 4A [Rattus norvegicus]	SLPHWNSQSS[166.9984]MPSTPDLR	87230904	100371624	118751616	43689724	40117772	34218624	0.0144056
274323811	ref|NP_001162104.1 insulin receptor substrate 2 [Rattus norvegicus]	HNSAS[166.9984]VENVSLR	44192984	37883844	38304928	46113288	49524524	47145844	0.0479094				14091754	ref|NP_114458.1 glutamate receptor-interacting protein 1 [Rattus norvegicus]	RQS[166.9984]IPEEFK	431383232	435172448	386764544	311049760	330085728	335086368	0.0144092
293360124	ref|XP_002729773.1 PREDICTED: protein KIAA0284 isoform 1 [Rattus norvegicus]; Duplicate proteins: gi|293348283	NGPS[166.9984]PTTPQTPGPQK	4.03777e+06	9376870	3.56471e+06	12584412	10228430	14225615	0.0481975				13027458	ref|NP_076490.1 caM kinase-like vesicle-associated protein [Rattus norvegicus]	SATPATDGRATPAT[181.014]EESTVPAAQSSAAPAAK	138431552	146613760	109605328	178801088	222253744	215308704	0.0144947
19424218	ref|NP_598232.1 hepatoma-derived growth factor-related protein 2 [Rattus norvegicus]	S[166.9984]EGLSLDRK	95499592	79596232	115079464	131143912	123197040	155929440	0.0482374				313569844	ref|NP_001186244.1 GTP-binding protein 1 [Rattus norvegicus]	SRS[166.9984]PVDSPVPASMFAPEPSSPGAAR	305698112	264964896	314312608	359930560	387119040	389012704	0.0145477
61556823	ref|NP_001013076.1 splicing factor 45 [Rattus norvegicus]	RPDPDS[166.9984]DEDEDYERER	253664832	190700448	258745152	396705120	373120192	288080416	0.0483511				6978509	ref|NP_036631.1 adenomatous polyposis coli protein [Rattus norvegicus]	SELS[166.9984]PITR	151490096	136986000	145581360	183029168	164322192	174760512	0.0145679
261399900	ref|NP_001159747.1 mediator of DNA damage checkpoint protein 1 [Rattus norvegicus]	LFSPVPEASAS[166.9984]PQSLLTSQSQK	122022480	134681840	122842320	109719720	107952936	110524240	0.0484224				13786140	ref|NP_112610.1 cadherin EGF LAG seven-pass G-type receptor 3 precursor [Rattus norvegicus]	YS[166.9984]SREQLDLLLR	102441680	107282240	77978016	51768128	40539992	36901752	0.0146041
403310660	ref|NP_001128015.2 serine/threonine-protein kinase LATS1 [Rattus norvegicus]; Duplicate proteins: gi|392343541	SNS[166.9984]FNNPLGSR	204809968	239247264	240106608	270719968	254517088	288089536	0.048423				254675229	ref|NP_001157040.1 uncharacterized protein LOC365903 [Rattus norvegicus]	S[166.9984]ASVPDELGAWGHSR	2220291	4302282	2582831	11494019	7.50801e+06	9471537	0.0146657
392353313	ref|XP_003751458.1 PREDICTED: EH domain-binding protein 1 isoform 1 [Rattus norvegicus]; Duplicate proteins: gi|109501046	S[166.9984]IQEDTERGDEEK	133908088	167467440	150960688	124414488	105627016	117915888	0.0486234				157823273	ref|NP_001100778.1 GEM-interacting protein [Rattus norvegicus]	SLDS[166.9984]PTSS[166.9984]PGAGAR	74247232	57236400	77661960	23578408	30205872	26521690	0.0146939
158186708	ref|NP_001101074.2 programmed cell death protein 11 [Rattus norvegicus]	ERQES[166.9984]ESEQELVNKRPK	33175566	9523785	22594558	51983820	37185708	49528780	0.0486852				221325616	ref|NP_001138312.1 hypothetical protein LOC689074 [Rattus norvegicus]	DLPDGHAVS[166.9984]PR	1147159552	1156758784	1187418752	956136640	901979840	1014191296	0.0147046
17985955	ref|NP_445795.1 serine/threonine-protein kinase DCLK1 isoform 1 [Rattus norvegicus]	ISQHGGSS[166.9984]TSLSSTK	1.28897e+06	2439982	2.46364e+06	100355	815052	1.07336e+06	0.0487352				6981182	ref|NP_037198.1 microtubule-associated protein 2 [Rattus norvegicus]	TPPKS[166.9984]PATPK	239434896	144941664	404380672	550006720	732261888	764691968	0.0147247
157823525	ref|NP_001101527.1 B-cell lymphoma/leukemia 11B [Rattus norvegicus]	FS[166.9984]TPPGDLLDGGLSGR	36608060	33049314	43339144	59194204	45322780	51934224	0.0487521				158303318	ref|NP_058908.2 microtubule-associated protein tau [Rattus norvegicus]	SRT[181.014]PSLPT[181.014]PPTREPK	8211059712	9344606208	8053555200	6128367104	6264200192	5706329600	0.0147504
13928926	ref|NP_113856.1 myb-binding protein 1A [Rattus norvegicus]	DIPSDSQS[166.9984]PISTKR	308911360	280480256	292064864	323644864	333377632	367739584	0.0487981				392353313	ref|XP_003751458.1 PREDICTED: EH domain-binding protein 1 isoform 1 [Rattus norvegicus]; Duplicate proteins: gi|109501046	DLSTSPKPS[166.9984]PIPSPVLGQKPNASQSLLAWC[160.0307]K	126612280	100612496	96253024	144272528	163680624	172340816	0.0147831
66730360	ref|NP_001019449.1 microtubule-associated protein 4 [Rattus norvegicus]	NTT[181.014]PTGATPPAGMASTR	306204928	329241056	305153792	268706368	285800864	294441856	0.0488408				392346028	ref|XP_342338.5 PREDICTED: ankyrin-2 [Rattus norvegicus]	ATS[166.9984]PLIEETPIGSIKDK	889121984	886588864	930384000	1151380480	1151395712	1283526016	0.0147961
8394389	ref|NP_058805.1 synapsin-3 [Rattus norvegicus]	S[166.9984]FASLFSD	11562849	22840264	16958922	30183718	49227248	34219752	0.0490303				77020258	ref|NP_001029136.1 6-phosphofructo-2-kinase/fructose-2,6-bisphosphatase 2 isoform b [Rattus norvegicus]	NYS[166.9984]VGSRPLKPLS[166.9984]PLR	450325600	516520416	499712320	633340096	586654336	576151680	0.0147966
6981182	ref|NP_037198.1 microtubule-associated protein 2 [Rattus norvegicus]	VDHGAEIITQS[166.9984]PSR	33848268800	33302120448	35765604352	28261455872	32295839744	29838802944	0.0493409				283046647	ref|NP_001164156.1 receptor-type tyrosine-protein phosphatase zeta isoform 2 precursor [Rattus norvegicus]	EVSADLS[166.9984]EEENLLTDFK	19588390	15434301	12964843	3087991	6.47836e+06	5.3862e+06	0.0149098
157822231	ref|NP_001101423.1 terminal uridylyltransferase 4 [Rattus norvegicus]	S[166.9984]PNLPVKVEK	171403280	204615920	223798208	136162288	129534312	168032528	0.04941				158303318	ref|NP_058908.2 microtubule-associated protein tau [Rattus norvegicus]	S[166.9984]RTPSLPTPPTR	383096864	390190208	397640320	591317824	570151104	515581632	0.0149358
164607182	ref|NP_446403.2 guanine nucleotide exchange factor DBS [Rattus norvegicus]	S[166.9984]DPTPFGLR	77864704	82817176	81553112	141359808	105555960	126557720	0.0494406				392349939	ref|XP_002729937.2 PREDICTED: hepatocyte cell adhesion molecule-like [Rattus norvegicus]	S[166.9984]PGLPIR	906461504	885291136	972916288	730579328	573375808	684621312	0.0150289
158749620	ref|NP_062090.1 microtubule-associated protein 1B [Rattus norvegicus]	T[181.014]PEVSGYTYEKTER	88853560	93289920	96201624	86069528	81201736	87248664	0.049456				312836802	ref|NP_001101760.2 C-Jun-amino-terminal kinase-interacting protein 4 [Rattus norvegicus]	GTDT[181.014]PNKAEISK	191303200	206790992	195805440	137684128	163672608	134868576	0.0150329
300796972	ref|NP_001178487.1 MTSS1-like protein [Rattus norvegicus]	GLS[166.9984]LEHQK	177089136	173878544	166704240	153088704	147829648	127035984	0.0495635				392346161	ref|XP_002729192.2 PREDICTED: protein transport protein Sec16A-like [Rattus norvegicus]	ASHYS[166.9984]DQLTPR	135040400	138575296	131261176	110801928	99209328	91963584	0.0150507
157819181	ref|NP_001100374.1 mitogen-activated protein kinase kinase kinase kinase 4 [Rattus norvegicus]	DSPLQGSGQQNSQAGQRNS[166.9984]TSSIEPR	108570544	113234760	115689808	69869744	95460464	84356624	0.049572				392349235	ref|XP_234921.5 PREDICTED: RNA-binding protein MEX3D [Rattus norvegicus]	HS[166.9984]PTLPEPGGLSLELPLAR	418076192	343357184	391835104	518824768	515211616	540150144	0.0150773
13540687	ref|NP_110489.1 MARCKS-related protein [Rattus norvegicus]; Duplicate proteins: gi|392348370,gi|392348368	GAEASAVS[166.9984]KGGDAEEEAGPQAAEPSTPSGPESGPASASAENE	166859472	188087392	162539008	204783440	205540464	196237184	0.0499307				77917608	ref|NP_001030084.1 protein FAM134B [Rattus norvegicus]	IS[166.9984]LTVAAK	38168136	34053624	23504210	51874456	57816080	69213856	0.0151199
58865872	ref|NP_001012150.1 protein enabled homolog [Rattus norvegicus]	S[166.9984]PVISRPK	442106912	492242496	542938112	369975968	374497536	422998240	0.0499349				9507133	ref|NP_062235.1 STE20/SPS1-related proline-alanine-rich protein kinase [Rattus norvegicus]	T[181.014]PDIAQR	281118048	279602784	258029152	238323856	229105168	225094640	0.0151222
17985955	ref|NP_445795.1 serine/threonine-protein kinase DCLK1 isoform 1 [Rattus norvegicus]	SPSPSPTS[166.9984]PGSLR	2177415936	2095073280	2429144320	2037466880	1779273984	1741366528	0.0499665				392346028	ref|XP_342338.5 PREDICTED: ankyrin-2 [Rattus norvegicus]	SKS[166.9984]ESDASSLDAK	1346690176	1386055296	1205049088	1776390016	1593678592	1587985280	0.015162
300798163	ref|NP_001178544.1 LIM domain and actin-binding protein 1 [Rattus norvegicus]	SPKPLS[166.9984]PSLR	364536064	303260320	347276032	488862944	404590848	410377184	0.0500109				402534533	ref|NP_001257976.1 uncharacterized protein KIAA0930 homolog [Rattus norvegicus]	VTSFSTPPT[181.014]PER	226212480	235918144	228880528	351145824	385080832	421732928	0.0152449
53850614	ref|NP_001005543.1 nuclear autoantigenic sperm protein [Rattus norvegicus]	S[166.9984]VDVGGEEPKDQGAISESELGK	388383712	398989984	376999744	455058432	454731840	411920352	0.0500149				349501086	ref|NP_001231784.1 RAN GTPase activating protein 1 [Rattus norvegicus]	GS[166.9984]GEEPATPSRK	15045003	16650931	17746554	11217298	13560521	11519196	0.0153026
157819499	ref|NP_001099469.1 ankyrin repeat domain-containing protein 17 [Rattus norvegicus]	EHYPVS[166.9984]SPSSPSPPAQPGGVSR	99332176	79381112	85147008	131963440	117082008	162828512	0.0501087				21326463	ref|NP_647546.1 signal-induced proliferation-associated 1-like protein 1 [Rattus norvegicus]	EYGS[166.9984]TSSIDKQGTSGESFFGLLK	29450262	25540496	26940252	21143902	22731544	19173010	0.0153034
54312084	ref|NP_001005876.1 hematological and neurological expressed 1 protein [Rattus norvegicus]	GESDVHENVDTDFQASLAQVEEKPVPAAPVPS[166.9984]PVAPAPAPSR	107918688	130544176	165568896	101616968	40658612	50575996	0.0502345				300797562	ref|NP_001178515.1 BCL-6 corepressor [Rattus norvegicus]	DGGS[166.9984]PPLLEK	114336672	114064760	128873936	94448392	86533336	94128024	0.0153691
158186685	ref|NP_037149.1 ras-related protein Rab-12 [Rattus norvegicus]	RPAGGGLGAVS[166.9984]PALSGGQAR	2412249856	2282393088	2468645888	2007997696	2035972480	2263563520	0.0507621				157822879	ref|NP_001099503.1 embryonal Fyn-associated substrate [Rattus norvegicus]	LPS[166.9984]TESLSR	64501744	55597976	72449560	32301524	38603456	43928932	0.0153947
158303318	ref|NP_058908.2 microtubule-associated protein tau [Rattus norvegicus]	SGYSSPGS[166.9984]PGTPGSR	9508610048	9686141952	9310200832	13210307584	11272004608	11507595264	0.051064				392351702	ref|XP_573213.3 PREDICTED: cytoplasmic phosphatidylinositol transfer protein 1 [Rattus norvegicus]	SAPS[166.9984]SAPSTPLSTDAPEFLSIPK	1260669184	985053952	1199568384	529919968	501297760	551453440	0.0154294
197386168	ref|NP_001127975.1 calmodulin-regulated spectrin-associated protein 2 [Rattus norvegicus]	LSQS[166.9984]SPDNITDPK	7063525	14577435	10707480	20743502	19858032	31604730	0.0511366				13591886	ref|NP_112257.1 microtubule-associated protein 1A [Rattus norvegicus]	GHWDDGTNDS[166.9984]DLEK	149244928	140833392	165151552	205784352	208051056	207622400	0.0154562
13994177	ref|NP_113916.1 clathrin coat assembly protein AP180 [Rattus norvegicus]	KPGNNEGS[166.9984]GAPS[166.9984]PLSK	19751754	37684928	23937098	6442513	10672473	3.70713e+06	0.0511416				211065497	ref|NP_001101217.2 Rho GTPase activating protein 1 [Rattus norvegicus]	SSS[166.9984]PEPVTHLKWDDPYYDIAR	17110532	10120791	9089205	25923070	33473836	24001490	0.0155195
157818467	ref|NP_001100915.1 heat shock 70 kDa protein 12A [Rattus norvegicus]	ETAPTSAYSS[166.9984]PAR	2345193728	2301312256	2387558912	2560060160	2502571520	2727847168	0.0512778				157786744	ref|NP_001099187.1 dihydropyrimidinase-related protein 2 [Rattus norvegicus]	TVTPASSAKTS[166.9984]PAK	2380420096	2703705088	3008407552	8812657664	7082141696	6504664064	0.0155979
160707980	ref|NP_001104267.1 protein piccolo isoform 2 [Rattus norvegicus]	GS[166.9984]PKPETKPVPK	53736944	60896968	57046180	38391016	51133696	42387772	0.0513687				208973284	ref|NP_001129188.1 microtubule-associated protein 9 [Rattus norvegicus]	HSFLESETHPPWS[166.9984]PPSR	335539872	300810560	234828400	400141600	469469312	474693184	0.0156022
17985955	ref|NP_445795.1 serine/threonine-protein kinase DCLK1 isoform 1 [Rattus norvegicus]	SGKS[166.9984]PS[166.9984]PSPTSPGSLRK	112056320	99995728	94783128	213269200	189906416	144028592	0.0513822				158303312	ref|NP_001094450.2 ephrin B3 precursor [Rattus norvegicus]	GGS[166.9984]LGLGGGGGMGPR	18953720	13221457	13020170	1.14103e+06	2.67616e+06	3.15059e+06	0.0157159
17985955	ref|NP_445795.1 serine/threonine-protein kinase DCLK1 isoform 1 [Rattus norvegicus]	ISQHGGS[166.9984]STSLSSTK	13528948736	12413582336	13429901312	11598567424	12358790144	11663550464	0.0514057				392343681	ref|XP_002728694.2 PREDICTED: T-lymphoma invasion and metastasis-inducing protein 2-like isoform 1 [Rattus norvegicus]	S[166.9984]AEQIVELC[160.0307]R	129681848	100749064	124540216	187559216	155331936	168535792	0.0157194
58865550	ref|NP_001011991.1 protein NDRG1 [Rattus norvegicus]	TAS[166.9984]GSSVTSLEGTR	554217664	585581120	687153984	771302848	785183296	761289536	0.0514638				157786862	ref|NP_001099373.1 mucolipin-1 [Rattus norvegicus]	RGS[166.9984]GSTC[160.0307]SLLC[160.0307]C[160.0307]C[160.0307]GR	270869632	258282736	239731056	176468160	161907616	208974000	0.0157948
392342185	ref|XP_002727151.2 PREDICTED: teratocarcinoma-derived growth factor-like [Rattus norvegicus]	VSRT[181.014]PR	48353940	39850712	24588774	73994512	73038616	50794580	0.0514776				404312700	ref|NP_001258213.1 uncharacterized protein LOC100911613 [Rattus norvegicus]; Duplicate proteins: gi|392350833	NDS[166.9984]IVTPSPPQAR	835033344	694947072	643525120	489431392	435025760	344082912	0.015805
403310684	ref|NP_001035266.2 protein MON2 homolog [Rattus norvegicus]; Duplicate proteins: gi|392341465	S[166.9984]VSTLRPC[160.0307]AK	57122100	59893476	53895180	61600148	62291928	65171544	0.0517409				13994121	ref|NP_112328.1 fasciculation and elongation protein zeta-1 [Rattus norvegicus]	GLS[166.9984]LQSSR	375287584	348942976	422191488	957948544	760458624	749529984	0.0158258
67846022	ref|NP_001020043.1 NF-kappa-B-activating protein [Rattus norvegicus]	ERIGELGAPEVWGLS[166.9984]PK	17178214	22374852	18842290	13416877	15166826	13109902	0.0519653				208973284	ref|NP_001129188.1 microtubule-associated protein 9 [Rattus norvegicus]	MNDFHMS[166.9984]DDEEKNSPR	190412480	222648432	226654928	316255840	367230400	404758304	0.0158371
169790901	ref|NP_001094143.1 C-Jun-amino-terminal kinase-interacting protein 3 [Rattus norvegicus]	QLS[166.9984]PNGGQEDTR	289897504	293617376	264708944	242607952	250557104	259289632	0.0520509				9507127	ref|NP_062251.1 SRC kinase signaling inhibitor 1 [Rattus norvegicus]	KDS[166.9984]GSSSVFAESPGGK	45204052	51051016	54707832	37824040	34935244	32618832	0.015886
392352205	ref|XP_003751143.1 PREDICTED: crk-like protein-like [Rattus norvegicus]; Duplicate proteins: gi|56605658	NSNSYGIPEPAHAY[243.0297]AQPQTTTPLPTVASTPGAAINPLPSTQNGPVFAK	629174784	688808448	609494848	861864704	716351232	789319488	0.0521962				20301962	ref|NP_620188.1 SNF-related serine/threonine-protein kinase [Rattus norvegicus]	RDS[166.9984]SEGPPGSEGDGGGQSKPSGGGGVDK	22459108	30179168	21705096	13498078	5.29294e+06	11278893	0.0158996
392348112	ref|XP_003750019.1 PREDICTED: 40S ribosomal protein S6-like [Rattus norvegicus]; Duplicate proteins: gi|8394224	RLSS[166.9984]LR	7160794624	7277325824	7751608832	5359836672	5842810880	6718839808	0.052333				58000415	ref|NP_001009966.1 protein kinase C and casein kinase substrate in neurons 3 [Rattus norvegicus]	GGRS[166.9984]PDEVTLTSIVPTR	130852088	146037648	130924424	103813808	115225768	108779880	0.0160079
392347734	ref|XP_003749906.1 PREDICTED: activating transcription factor 7-interacting protein 1 [Rattus norvegicus]; Duplicate proteins: gi|392340172	NKQEDLNSEALS[166.9984]PSITSDLASK	734338496	786950016	767589888	821562048	794766656	836368000	0.0524578				52486810	ref|NP_001004415.1 transforming acidic coiled coil 2 isoform 1 [Rattus norvegicus]	VQNS[166.9984]PPVGR	2075038464	2065770240	2100600832	1866770432	1772416000	1889582208	0.0160084
209529642	ref|NP_001129346.1 stonin-2 [Rattus norvegicus]	KPNAPSAATAGPDVPFNSTGS[166.9984]FKR	56708924	40313536	59937520	27561558	27744536	38235664	0.052483				14389299	ref|NP_112402.1 vimentin [Rattus norvegicus]	DGQVINETS[166.9984]QHHDDLE	70435592	56470636	43852220	25110794	16391537	7680315	0.0160133
392346028	ref|XP_342338.5 PREDICTED: ankyrin-2 [Rattus norvegicus]	S[166.9984]YIETETESR	349640288	347449184	393225920	472783552	399261216	440859008	0.0525747				16758554	ref|NP_446187.1 phosphatidylinositol 4-kinase type 2-alpha [Rattus norvegicus]	VAAAGSGPS[166.9984]PPC[160.0307]S[166.9984]PGHDRER	236410528	248629040	243211696	215099584	217256512	198102544	0.0160259
76559905	ref|NP_001029060.1 numb-like protein [Rattus norvegicus]	GFPALSQKNS[166.9984]PFKR	228219408	227984192	226910080	282785760	324476448	273166912	0.0527321				392345798	ref|XP_003749369.1 PREDICTED: tripartite motif-containing protein 46-like [Rattus norvegicus]	YDPDSGHDS[166.9984]GAEDAAVEALPPFAFLTIGMGK	12897007	15551667	36953748	72302112	60827288	62145100	0.016056
386869236	ref|NP_075238.2 60S ribosomal protein L14 [Rattus norvegicus]	AALLKAS[166.9984]PK	3769688320	3168781824	3628387584	2726459136	2884649472	2928439552	0.0529806				25742568	ref|NP_037066.1 dihydropyrimidinase-related protein 3 [Rattus norvegicus]	GM[147.0354]YDGPVFDLTT[181.014]TPK	71152904	63057884	87649960	24965474	23519690	47057172	0.0161064
13242233	ref|NP_077322.1 stathmin-3 [Rattus norvegicus]	SPSDLSPES[166.9984]PVLSSPPK	541465024	569401600	606107840	408805728	507796704	487316192	0.0530038				158749620	ref|NP_062090.1 microtubule-associated protein 1B [Rattus norvegicus]	SPSLSPSPPS[166.9984]PIEK	5871508992	5465989632	5985610752	8139250688	9173601280	9889163264	0.0161381
13929188	ref|NP_114019.1 reticulon-4 [Rattus norvegicus]	NEDASFPST[181.014]PEPVKDSSR	3277839104	3403116544	3640072704	4556375040	4062717440	5129395712	0.0532145				8394158	ref|NP_059028.1 fatty acid synthase [Rattus norvegicus]	AGS[166.9984]DTELAAPK	919555520	835124928	958792384	1121975936	1040268992	1124045568	0.0162198
187960160	ref|NP_001120809.1 BR serine/threonine-protein kinase 1 [Rattus norvegicus]	S[166.9984]MEVLSITDAGSGGSPVPTRR	161570832	195007168	201780976	247384400	244767456	208893888	0.0536937				300794336	ref|NP_001178612.1 B-cell lymphoma/leukemia 11A [Rattus norvegicus]	IYLESEHGS[166.9984]PLTPR	1681967744	1847433216	1702057728	1354740224	1363855104	1541327488	0.0162458
157822769	ref|NP_001100751.1 Krueppel-like factor 12 [Rattus norvegicus]	S[166.9984]PGNVNNTIVVPLLEDGR	63017464	44331968	47248240	77345040	65570224	71674440	0.0537444				403224979	ref|NP_001258103.1 SMEK homolog 1, suppressor of mek1 isoform 1 [Rattus norvegicus]	TNLSGRQS[166.9984]PSFK	399304512	395638752	430747776	485134432	456744864	459848288	0.01625
6981182	ref|NP_037198.1 microtubule-associated protein 2 [Rattus norvegicus]	VADVPVSEATTVLGDVHS[166.9984]PAVEGFVGENISGEEK	1566292352	1494729984	1549072000	1230111744	1189348096	1414067072	0.0537509				34734058	ref|NP_037317.2 tyrosine-protein kinase HCK [Rattus norvegicus]	IIEDNEY[243.0297]TAR	1266477568	1183428608	1317545856	1029197888	818944256	950279232	0.0162881
61889054	ref|NP_612530.1 protein phosphatase 1 regulatory subunit 1B [Rattus norvegicus]	VS[166.9984]EHSSPEEESSPHQR	392594240	336099712	393229024	299131424	315930304	295780896	0.0537562				293347682	ref|XP_001063709.2 PREDICTED: phosphatase and actin regulator 4-like [Rattus norvegicus]	SSS[166.9984]PILSEEEAEGSLR	62189068	57483772	66002224	49777772	51448060	45830064	0.016364
25282419	ref|NP_742005.1 calnexin precursor [Rattus norvegicus]	QKS[166.9984]DAEEDGGTGS[166.9984]QDEEDSKPK	799164544	914533760	707771456	1225811200	1319526144	966763008	0.0539615				57527425	ref|NP_001009693.1 thyroid hormone receptor-associated protein 3 [Rattus norvegicus]	ERS[166.9984]PALKS[166.9984]PLQSVVVR	533732928	610492416	605731328	446922304	488246752	426880832	0.0164081
157823407	ref|NP_001099734.1 ralBP1-associated Eps domain-containing protein 1 [Rattus norvegicus]	SS[166.9984]SSQTLTQFDSNIAPADPDTAIVHPVPIR	5.35823e+06	9886707	12537250	20927316	14031487	16431547	0.0540165				31077118	ref|NP_852044.1 serine/threonine-protein phosphatase 2A 56 kDa regulatory subunit beta isoform [Rattus norvegicus]	LPPASTPTSPS[166.9984]SPGLSPVPPPDKVDGFSR	105339600	104241808	123502648	64946020	78379672	85729632	0.0164658
313151185	ref|NP_001123569.2 ataxin-2-like protein [Rattus norvegicus]	AESILDKEDKVPLAAVAGSEGPEQLQPPC[160.0307]PSQTGS[166.9984]PPVGLIK	1175207296	1283159552	1319992064	1027437376	939814208	1157592576	0.0540852				392333045	ref|XP_002725001.2 PREDICTED: uncharacterized protein KIAA1211 [Rattus norvegicus]; Duplicate proteins: gi|392353079	DLPSFLVPSLPS[166.9984]PQK	1699966208	1638007552	1977077120	2498267392	2167659008	2336593152	0.0166535
197927392	ref|NP_001020445.2 splicing factor, arginine/serine-rich 18 [Rattus norvegicus]	S[166.9984]KFDSDDEDEDAENLEAVSSGK	1	10473498	2681769	14316366	25051704	13548765	0.0542768				281427182	ref|NP_001163939.1 apoptotic chromatin condensation inducer 1 [Rattus norvegicus]	S[166.9984]LSPGVSR	75424080	68602208	58769068	43217728	35380904	48614376	0.0166865
6981164	ref|NP_036991.1 hormone-sensitive lipase [Rattus norvegicus]	S[166.9984]VSEAALAQPEGLLGTDSLK	15515399	14828594	12867101	16375162	17699412	17403080	0.054294				392344834	ref|XP_003749090.1 PREDICTED: kinesin light chain 2 isoform 1 [Rattus norvegicus]; Duplicate proteins: gi|392338039,gi|392344836,gi|392338037	VDS[166.9984]PTVNTTLR	196975376	202998688	189785424	242970336	257333504	278716288	0.0167114
392344834	ref|XP_003749090.1 PREDICTED: kinesin light chain 2 isoform 1 [Rattus norvegicus]; Duplicate proteins: gi|392338039,gi|392344836,gi|392338037	VDS[166.9984]PTVNTTLR	185400288	195208880	219166608	167100320	154279344	175326576	0.0543542				287328046	ref|NP_001165608.1 myosin 18a [Rattus norvegicus]	RFS[166.9984]FSQR	1194658944	1305591808	1081749504	939394304	788767616	688684608	0.016751
157820261	ref|NP_001102075.1 phosphorylated CTD-interacting factor 1 [Rattus norvegicus]	EEASLLS[166.9984]HSPGTSNQNQPC[160.0307]SPKPVR	81582552	108218152	100250408	43738964	72455888	72315872	0.0543601				15100164	ref|NP_150233.1 RAC-alpha serine/threonine-protein kinase [Rattus norvegicus]	SGS[166.9984]PSDNSGAEEMEVALAKPK	27913596	24844636	34075380	16747564	16073480	8.17201e+06	0.0167894
392352705	ref|XP_003751288.1 PREDICTED: neuron navigator 1-like [Rattus norvegicus]; Duplicate proteins: gi|392332774	SIGS[166.9984]PESTPK	600967680	602217152	645939904	454080640	466617312	562901760	0.054443				313151185	ref|NP_001123569.2 ataxin-2-like protein [Rattus norvegicus]	EIESS[166.9984]PQYR	43191968	19556950	66715560	132581096	113789728	124288064	0.0168044
16758360	ref|NP_446037.1 MAP kinase-activating death domain protein [Rattus norvegicus]	LLRPNS[166.9984]LK	140598976	152936576	163242784	164624016	183558416	189376880	0.0545003				403420618	ref|NP_001094161.1 nuclear mitotic apparatus protein 1 [Rattus norvegicus]	QAAS[166.9984]PQEPSELEELR	197167136	171068672	213839232	111686424	127359192	147552000	0.0168863
6981182	ref|NP_037198.1 microtubule-associated protein 2 [Rattus norvegicus]	TPGT[181.014]PGTPSYPR	1964105600	2160175104	2373186560	1841091328	1631135488	1806370048	0.0545024				8393496	ref|NP_059040.1 glycogen synthase kinase-3 alpha [Rattus norvegicus]	ARTS[166.9984]SFAEPGGGGGGGGGGPGGSASGPGGTGGGK	175619568	210312416	248984288	55655632	50943680	51265352	0.0168944
13929188	ref|NP_114019.1 reticulon-4 [Rattus norvegicus]	ASIS[166.9984]PSNVSALEPQTEM[147.0354]GSIVK	19532066	20419544	34762424	11528185	2.61279e+06	9652637	0.0545239				29789297	ref|NP_445812.1 SH3 domain-containing kinase-binding protein 1 [Rattus norvegicus]	S[166.9984]IEVENDFLPVEK	903910144	842682240	1007477248	1229841792	1154651776	1162243712	0.0169865
404312673	ref|NP_001258204.1 uncharacterized protein LOC361004 [Rattus norvegicus]	KQSAGPNS[166.9984]PTGGGGGGGSGGTR	44317904	41682948	31244904	58361184	52582620	47900912	0.0545419				77917614	ref|NP_446107.2 dynamin-1-like protein [Rattus norvegicus]	SKPIPIMPAS[166.9984]PQK	625773568	567830464	543642688	665383296	736079360	727856768	0.0169991
13929100	ref|NP_113967.1 amyloid beta A4 precursor protein-binding family A member 1 [Rattus norvegicus]	VVGT[181.014]PGGSEVGQR	18244332	18395100	25341814	10932631	11491619	13151044	0.0547421				270483881	ref|NP_001162014.1 core-binding factor, runt domain, alpha subunit 2; translocated to, 2 [Rattus norvegicus]	VC[160.0307]TIS[166.9984]PAPR	56704576	61673408	52212908	38634396	46183392	43255112	0.017034
392332580	ref|XP_003752628.1 PREDICTED: cut-like homeobox 1 isoform 3 [Rattus norvegicus]; Duplicate proteins: gi|392352438	RPGPLPAS[166.9984]PPPQLPR	137666112	140293536	134907088	127604928	130431008	134332224	0.0547725				392353692	ref|XP_003751575.1 PREDICTED: BTB/POZ domain-containing protein KCTD12 [Rattus norvegicus]; Duplicate proteins: gi|392333415	SPSGGAAGPLLTPS[166.9984]QSLDGSRR	291723360	245835408	233271344	488123488	648813952	654340032	0.0170673
407728599	ref|NP_001258431.1 catenin delta-2 [Rattus norvegicus]	GGS[166.9984]APEGAAYAAPR	10157547	26532772	13792754	46754424	27777458	35873676	0.0548943				157818467	ref|NP_001100915.1 heat shock 70 kDa protein 12A [Rattus norvegicus]	ETAPTSAYSS[166.9984]PAR	2219096320	2361159680	2639202304	3268729600	2950544384	2947281152	0.0170749
66730360	ref|NP_001019449.1 microtubule-associated protein 4 [Rattus norvegicus]	AAVGLTGNDIATPPNKELPPS[166.9984]PEK	61385768	48461392	56190916	47381856	42250532	36459008	0.0549677				66730467	ref|NP_001019512.1 protein FAM110B [Rattus norvegicus]	VAAMKS[166.9984]PDADQVEPAC[160.0307]GVSR	256961232	264172640	283073792	296459744	310856544	318677600	0.0171326
157819153	ref|NP_001100953.1 interferon regulatory factor 2-binding protein 1 [Rattus norvegicus]	S[166.9984]PGPPALKHPTSK	2448638976	2311301120	2539067392	2623936000	2716345344	2666460416	0.0550041				392338616	ref|XP_001055633.3 PREDICTED: rapamycin-insensitive companion of mTOR [Rattus norvegicus]; Duplicate proteins: gi|392345430	S[166.9984]TELLLGVK	74078688	76035616	72753352	65314732	69060392	63725496	0.0171747
58865590	ref|NP_001012011.1 DNA ligase 3 [Rattus norvegicus]	LTTTGQVT[181.014]SPVKGASFITSTNPR	232939120	215975248	241926048	195625088	215866208	198833296	0.0550323				56605770	ref|NP_001008347.1 ribosomal RNA-processing protein 8 [Rattus norvegicus]	ESAS[166.9984]PNSSHTLSR	13470500	15434260	16739817	11656276	8155657	9184658	0.0171907
25742568	ref|NP_037066.1 dihydropyrimidinase-related protein 3 [Rattus norvegicus]	GGT[181.014]PAGSTRGSPTRPNPPVR	90835224	80084208	56467724	116577704	113171456	118413448	0.0551203				198041993	ref|NP_001128253.1 ankyrin repeat and IBR domain-containing protein 1 [Rattus norvegicus]	GVAPADS[166.9984]PDAPRR	503596800	498796832	531231008	450185696	415256896	459788704	0.0171976
60223071	ref|NP_001012488.1 enhanced at puberty protein 1 [Rattus norvegicus]	NSSSPVS[166.9984]PASVPGQR	106248872	113660120	121564536	128296448	123713456	136800864	0.0554816				29789297	ref|NP_445812.1 SH3 domain-containing kinase-binding protein 1 [Rattus norvegicus]	ASS[166.9984]PSLFSAEGK	1005543808	910485120	1185713536	1528678400	1329767552	1486437376	0.0172036
77020258	ref|NP_001029136.1 6-phosphofructo-2-kinase/fructose-2,6-bisphosphatase 2 isoform b [Rattus norvegicus]	RNS[166.9984]FTPLSSSNTIR	1958657536	1810336384	1964435456	2360753920	2159837952	2075595520	0.0554833				61889054	ref|NP_612530.1 protein phosphatase 1 regulatory subunit 1B [Rattus norvegicus]	VS[166.9984]EHSSPEEESSPHQR	179523520	200461856	159618592	254824816	256469440	243241936	0.0172064
6981182	ref|NP_037198.1 microtubule-associated protein 2 [Rattus norvegicus]	SGT[181.014]STPTTPGSTAITPGTPPSYSSR	263199312	263811056	214622928	316028480	295760160	306431744	0.0554872				221325616	ref|NP_001138312.1 hypothetical protein LOC689074 [Rattus norvegicus]	APIYISHPENPSKPSPC[160.0307]SAGETLKPPPPSEGS[166.9984]PK	150093216	148083552	155905952	238860416	218619072	203535888	0.0172856
392346203	ref|XP_216018.6 PREDICTED: rap guanine nucleotide exchange factor 1 [Rattus norvegicus]	AVS[166.9984]GSSLPVGINRQDFDVEC[160.0307]YTQR	33682660	52629636	53060072	69342816	65601180	93009504	0.0555175				13928704	ref|NP_113708.1 myosin-10 [Rattus norvegicus]	GGPISFSS[166.9984]SR	668786688	535581376	538070336	393165088	261153600	195496592	0.0173974
158303318	ref|NP_058908.2 microtubule-associated protein tau [Rattus norvegicus]	SGYSS[166.9984]PGSPGT[181.014]PGSR	281663424	369409472	260983088	618086592	518031776	405332896	0.0556888				392344834	ref|XP_003749090.1 PREDICTED: kinesin light chain 2 isoform 1 [Rattus norvegicus]; Duplicate proteins: gi|392338039,gi|392344836,gi|392338037	TLSSS[166.9984]SMDLSR	533318176	475292288	635894912	808735680	749960192	835658432	0.0174263
158749620	ref|NP_062090.1 microtubule-associated protein 1B [Rattus norvegicus]	S[166.9984]PPLIGSESAYEDFLSADDKALGR	428861248	364195008	387927520	488302272	427211680	481724704	0.0561219				6981182	ref|NP_037198.1 microtubule-associated protein 2 [Rattus norvegicus]	ASQPSPPAHEAGYSTLAQSYTSDHPSELPEEPSS[166.9984]PQER	8110034432	7655547904	7689996800	8691581952	8652440576	8349383680	0.0174736
157823525	ref|NP_001101527.1 B-cell lymphoma/leukemia 11B [Rattus norvegicus]	SGTAS[166.9984]GGSTPHLGGPGPGRPSSK	410251872	385952896	449703872	370031232	328464576	358741472	0.0562672				392345970	ref|XP_003749421.1 PREDICTED: methylosome protein 50-like [Rattus norvegicus]	KES[166.9984]PPPLVPPAAR	10447759360	10826951680	10349573120	11360632832	11776070656	12185931776	0.0175033
158303318	ref|NP_058908.2 microtubule-associated protein tau [Rattus norvegicus]	HLSNVSSTGS[166.9984]IDM[147.0354]VDSPQLATLADEVSASLAK	375134304	328786080	396118688	317871392	212048160	212582320	0.0563433				62079277	ref|NP_001014291.1 leucine-rich repeat flightless-interacting protein 1 [Rattus norvegicus]	NMPSLSAATLASLGGT[181.014]SSR	22425462	15274846	24297838	2.32047e+06	5162774	2993811	0.0175055
158749620	ref|NP_062090.1 microtubule-associated protein 1B [Rattus norvegicus]	SEQSSMSIEFGQES[166.9984]PEHSLAM[147.0354]DFSR	1042496640	1006276544	1268792064	897364800	596754048	836342528	0.0563927				392343139	ref|XP_003754807.1 PREDICTED: ralBP1-associated Eps domain-containing protein 2-like [Rattus norvegicus]	SFS[166.9984]VER	610383424	561986368	579642496	489075616	501853440	505555360	0.0175569
392349634	ref|XP_003750433.1 PREDICTED: megakaryoblastic leukemia (translocation) 1 isoform 1 [Rattus norvegicus]; Duplicate proteins: gi|392341554	AASC[160.0307]C[160.0307]LS[166.9984]PGAR	36701928	37683132	41542932	53040852	69584160	78094288	0.0564636				196115075	ref|NP_001124485.1 armadillo repeat gene deleted in velo-cardio-facial syndrome [Rattus norvegicus]	DAEADRNFDT[181.014]LDLPK	104869648	130118400	119161616	91984736	76335064	69213584	0.0175733
157820047	ref|NP_001101210.1 catenin delta-1 [Rattus norvegicus]	APS[166.9984]RQDVYGPQPQVR	313840480	184852288	231822672	118659808	148976432	79044000	0.0565431				158749620	ref|NP_062090.1 microtubule-associated protein 1B [Rattus norvegicus]	TIKS[166.9984]PC[160.0307]DSGYSYETIEK	10389659648	10098174976	10656651264	13674425344	12314784768	12545207296	0.017625
392341545	ref|XP_002726994.2 PREDICTED: similar to CG11259-PA [Rattus norvegicus]; Duplicate proteins: gi|392349625	KPSPSTS[166.9984]PTVR	6991623	6499885	5.09746e+06	25876126	15650153	31251928	0.0565557				392353564	ref|XP_573799.3 PREDICTED: APC membrane recruitment protein 2-like isoform 2 [Rattus norvegicus]	AAGPGSLVLPGS[166.9984]LTASLEC[160.0307]VKEEPPR	23387722	15398368	15617827	5.72528e+06	3.43046e+06	1.5494e+06	0.017635
392347468	ref|XP_003749842.1 PREDICTED: poly(rC)-binding protein 1 [Rattus norvegicus]	QIC[160.0307]LVM[147.0354]LETLSQS[166.9984]PQGR	592696896	420330752	522812224	399406400	312661024	316226592	0.0566247				6978557	ref|NP_036640.1 plasma membrane calcium-transporting ATPase 2 [Rattus norvegicus]	SATSSSPGS[166.9984]PIHSLETSL	277224640	302881280	358904672	463892448	418993632	439594304	0.0176558
164565360	ref|NP_001101182.2 CTTNBP2 N-terminal like [Rattus norvegicus]	VSSPLSPLSPGIKS[166.9984]PTIPR	1300764288	1424571392	1503778304	1215298176	1084600704	1276732672	0.0566549				392348163	ref|XP_233240.5 PREDICTED: SH3-containing GRB2-like protein 3-interacting protein 1-like isoform 4 [Rattus norvegicus]; Duplicate proteins: gi|392340562	AVPAT[181.014]PPRTGS[166.9984]PLTVATGNDQAATEAK	58439008	60138416	79695208	27276562	21177334	30071594	0.0176624
22507314	ref|NP_683689.1 glycylpeptide N-tetradecanoyltransferase 1 [Rattus norvegicus]	GGLS[166.9984]PANDTGAK	3105213696	3108886016	3029040896	2898503424	2818500352	2997196544	0.0567026				34869949	ref|XP_221302.2 PREDICTED: RIMS-binding protein 3-like [Rattus norvegicus]; Duplicate proteins: gi|109494782	TPT[181.014]LWTPK	189573024	141399056	214039200	393857024	327414048	289387808	0.0176939
6978469	ref|NP_037349.1 afadin [Rattus norvegicus]	EYFTFPAS[166.9984]KSQDR	547749888	472989248	415844192	640597440	614392704	618141312	0.0567818				13591886	ref|NP_112257.1 microtubule-associated protein 1A [Rattus norvegicus]	WLAES[166.9984]PVGLPPEEEDKLTR	461439616	457647904	516180448	574245952	549630144	600575296	0.017767
84781662	ref|NP_001034122.1 actin-like protein 6A [Rattus norvegicus]	EGS[166.9984]PANWKR	55449692	54500284	49661556	46967608	43949264	36189692	0.0569391				158303318	ref|NP_058908.2 microtubule-associated protein tau [Rattus norvegicus]	SGYSSPGS[166.9984]PGTPGSR	18233985024	16821032960	20423563264	25321615360	23214499840	22853218304	0.0179511
157819063	ref|NP_001100045.1 serine/threonine-protein kinase SRPK2 [Rattus norvegicus]	ILEENTT[181.014]SAEASSEQDGEC[160.0307]QPEVK	17389670	14853277	13669962	10313269	12496046	12045841	0.0571361				392342382	ref|XP_001072465.3 PREDICTED: 1-phosphatidylinositol 3-phosphate 5-kinase [Rattus norvegicus]; Duplicate proteins: gi|392350778	SSS[166.9984]PIRLPEVSGGQTNR	376189696	377048608	385008032	472489856	458050432	433133088	0.0179765
16758808	ref|NP_446379.1 band 4.1-like protein 3 [Rattus norvegicus]	VISQTNLITTVT[181.014]PEKK	1023643712	936677120	1055869440	831373952	900823872	919841280	0.0572427				158081714	ref|NP_001094308.1 protein kinase C-binding protein 1 [Rattus norvegicus]	QDAIGKPPPPTPAGNQS[166.9984]PPETPVLTR	751263168	792924736	792085504	407335040	477689248	569558208	0.0180937
157820527	ref|NP_001101026.1 uncharacterized protein LOC309060 [Rattus norvegicus]	SSS[166.9984]FSLPAR	23466362	24817388	31009350	44819628	32605854	37596000	0.057282				392333045	ref|XP_002725001.2 PREDICTED: uncharacterized protein KIAA1211 [Rattus norvegicus]; Duplicate proteins: gi|392353079	VNLS[166.9984]PVTPAK	63258116	66016624	77084720	128783664	100296144	110563704	0.0181088
157820667	ref|NP_001101083.1 ankyrin repeat and SAM domain-containing protein 1A [Rattus norvegicus]	LEKS[166.9984]PSFASEWDEIEK	16584297	15193980	17712848	20784844	20422784	25601212	0.0572886				300794237	ref|NP_001178607.1 LIM and calponin homology domains-containing protein 1 [Rattus norvegicus]	SDSLS[166.9984]PPR	85288736	77646768	81220952	42740036	44978060	60474956	0.0181653
300794532	ref|NP_001178622.1 rho GTPase-activating protein 21 [Rattus norvegicus]; Duplicate proteins: gi|293342914	VVDLLANRNS[166.9984]PSGPAHR	149138224	168327584	153505600	128778384	146332768	133623360	0.0573978				90017716	ref|NP_001035003.1 akirin-2 [Rattus norvegicus]	TLDFDPLLSPAS[166.9984]PK	19280814	16770208	19080990	8126403	13193379	9057393	0.0181657
256773205	ref|NP_001100917.2 RAB11 family interacting protein 2 [Rattus norvegicus]	FAT[181.014]LPR	42807048	49361172	58301880	19026730	40523540	27592694	0.0575454				11496271	ref|NP_068837.1 CAP-Gly domain-containing linker protein 2 [Rattus norvegicus]	HSS[166.9984]PVGRPSIGSASSSVVASASGSK	438664832	535383840	337516608	802249280	878859712	653415040	0.0182564
78214356	ref|NP_001001512.2 general transcription factor II-I [Rattus norvegicus]	SS[166.9984]EPPPPPPVPEPTNAGKR	200978000	220494496	203230432	233291088	232643360	232116160	0.0576739				61557085	ref|NP_001013148.1 spectrin beta chain, brain 1 [Rattus norvegicus]	GDQVSQNGLPAEQGS[166.9984]PR	167314752	161579792	164019856	143806736	152992192	142223792	0.0182761
6981182	ref|NP_037198.1 microtubule-associated protein 2 [Rattus norvegicus]	DGSPDAPAT[181.014]PEKEEVPFSEYK	2076421632	2179486720	2474059776	2724059392	2464566272	2770373888	0.0576913				16758782	ref|NP_446357.1 lamin-B1 [Rattus norvegicus]	LKLS[166.9984]PSPSSR	799457280	841953984	956273216	659280896	549991424	672401216	0.018332
31581536	ref|NP_787037.2 sequestosome-1 isoform 1 [Rattus norvegicus]	EVDPSTGELQSLQMPESEGPSS[166.9984]LDPSQEGPTGLK	127725608	153621728	96884480	177722640	174785936	196479136	0.05779				392346140	ref|XP_003749468.1 PREDICTED: uncharacterized protein C9orf172 homolog [Rattus norvegicus]; Duplicate proteins: gi|392339122	RPPVVVNLSTS[166.9984]PR	23966040	22603192	20497522	15015753	18714112	15918531	0.018405
78097100	ref|NP_612518.2 microtubule-associated protein RP/EB family member 1 [Rattus norvegicus]	KPLGS[166.9984]GSAAPQRPIATQR	322710464	328553152	359539616	446061088	442669536	371329920	0.0578851				157823265	ref|NP_001101263.1 acetyl-coenzyme A synthetase, cytoplasmic [Rattus norvegicus]	GWS[166.9984]PPPEVRR	93886168	110525704	110570720	152239792	127706696	142747680	0.018566
392352878	ref|XP_003751332.1 PREDICTED: melanoma inhibitory activity protein 3-like [Rattus norvegicus]	HSASDPGPPPVVNSS[166.9984]SR	91537576	121080144	131958208	23996446	54172852	86136920	0.0579315				392352705	ref|XP_003751288.1 PREDICTED: neuron navigator 1-like [Rattus norvegicus]; Duplicate proteins: gi|392332774	TPPVAVTS[166.9984]PITHTAQSALK	110827416	125886384	110434848	79730512	80587104	78837984	0.0185759
164565360	ref|NP_001101182.2 CTTNBP2 N-terminal like [Rattus norvegicus]	FQSQADQDQQASGLQS[166.9984]PPSR	28651704	36199932	54637576	8296414	10377416	9638725	0.0580075				199561355	ref|NP_001019969.2 Atpase, class I, type 8B, member 2 [Rattus norvegicus]	YPSSISSS[166.9984]PQKDLTQAK	52314688	55108832	49128680	106205896	85730992	87837304	0.0186334
259155312	ref|NP_075415.2 arf-GAP with GTPase, ANK repeat and PH domain-containing protein 2 [Rattus norvegicus]	LRTDS[166.9984]QSEAVAIQAIR	9618917	2738891	2.95032e+06	13475647	14296299	10213619	0.0582571				157819181	ref|NP_001100374.1 mitogen-activated protein kinase kinase kinase kinase 4 [Rattus norvegicus]	SHS[166.9984]FSDPSPK	1018057536	1235145600	1152428288	871515904	665202112	583638016	0.0186373
392353692	ref|XP_003751575.1 PREDICTED: BTB/POZ domain-containing protein KCTD12 [Rattus norvegicus]; Duplicate proteins: gi|392333415	SPS[166.9984]GGAAGPLLT[181.014]PSQSLDGSRR	168020	735090	1	1626521	882164	2.19583e+06	0.0584693				76096354	ref|NP_001028879.1 ADP-ribosylation factor GTPase-activating protein 2 [Rattus norvegicus]	AIS[166.9984]SDMFFGR	217110368	187708560	204958672	123487952	69735568	52107884	0.0187274
404247452	ref|NP_001258196.1 SRY (sex determining region Y)-box 5 [Rattus norvegicus]	RPAS[166.9984]PYGETDGEVAMVTSR	476362336	491438784	497669792	509874752	506981024	515073376	0.0585348				157817901	ref|NP_001101131.1 zinc finger, C2HC-type containing 1A [Rattus norvegicus]	NTT[181.014]PPSLAR	1372183680	1244024704	1283553152	961605504	1131876096	1063562432	0.0187419
157823025	ref|NP_001099601.1 RNA polymerase II subunit A C-terminal domain phosphatase [Rattus norvegicus]	DNS[166.9984]PAVFPDR	119443472	112995488	133300816	159533984	133394256	151701136	0.0585933				9507127	ref|NP_062251.1 SRC kinase signaling inhibitor 1 [Rattus norvegicus]	KAES[166.9984]EELEIQKPQVK	359683200	398132160	300033664	449005216	526574048	531252768	0.018752
392341843	ref|XP_001056872.3 PREDICTED: rho GTPase-activating protein 32 [Rattus norvegicus]; Duplicate proteins: gi|392349908	SKS[166.9984]DPGKTGLLSVAEGK	101931008	76342432	81454088	58192992	64848468	54764424	0.0586648				392353774	ref|XP_240329.6 PREDICTED: protein polybromo-1-like isoform 4 [Rattus norvegicus]; Duplicate proteins: gi|392333516	LSS[166.9984]LPTVDPIAVC[160.0307]HELYNTIR	47427416	46996552	33245026	14198089	14903278	26824922	0.0187748
197313681	ref|NP_001041317.2 bcl-2-associated transcription factor 1 [Rattus norvegicus]	EES[166.9984]PLR	134667600	175063680	163516032	98017208	81922256	134690560	0.0588492				157823743	ref|NP_001101355.1 bcl-2-like protein 13 [Rattus norvegicus]	QQGPS[166.9984]PQGSQLDVAPQSLNPEVLLK	27358474	35060636	25529254	4224355	11212435	16985422	0.0188164
392333045	ref|XP_002725001.2 PREDICTED: uncharacterized protein KIAA1211 [Rattus norvegicus]; Duplicate proteins: gi|392353079	DSQPPS[166.9984]PSLLEEPKGQK	150096976	117791232	87207376	181698784	193910176	173438880	0.0588778				187960160	ref|NP_001120809.1 serine/threonine-protein kinase BRSK1 [Rattus norvegicus]	NSFLGS[166.9984]PR	3936440832	3817302784	4622559744	3248490240	2385795072	2489806592	0.0188249
392346028	ref|XP_342338.5 PREDICTED: ankyrin-2 [Rattus norvegicus]	KASSS[166.9984]SESEPELTQLSK	4208863	8561501	5.87224e+06	11197443	9096851	11052644	0.0588875				392345961	ref|XP_345267.3 PREDICTED: E3 ubiquitin-protein ligase TRIM33 isoform 2 [Rattus norvegicus]; Duplicate proteins: gi|109467304	LKS[166.9984]DERPVHIK	36459924	22688910	93035824	134341280	169017088	175365520	0.0189979
213972608	ref|NP_445818.1 ras-related protein Rab-6A [Rattus norvegicus]	S[166.9984]REDMIDIK	29458166	38980352	25491076	15555224	15245270	17161348	0.0590577				77404395	ref|NP_073185.2 staphylococcal nuclease domain-containing protein 1 [Rattus norvegicus]	KVSVTVDYIRPAS[166.9984]PATETVPAFSER	273814144	293770752	201684688	356777632	425487424	403409376	0.0190537
392351224	ref|XP_220446.6 PREDICTED: la-related protein 1 [Rattus norvegicus]	ETESAPGS[166.9984]PR	131821672	47705816	35024776	191501344	187630640	161032576	0.0590825				157823525	ref|NP_001101527.1 B-cell lymphoma/leukemia 11B [Rattus norvegicus]	SGTAS[166.9984]GGSTPHLGGPGPGRPSSK	252355952	238434160	215242672	169011728	175862368	164540240	0.0190641
158534057	ref|NP_001099180.2 CAD protein [Rattus norvegicus]	IHRAS[166.9984]DPGLPAEEPKEKPPR	19440508	3.76929e+06	8604132	61707664	37377836	29784812	0.0594734				13591886	ref|NP_112257.1 microtubule-associated protein 1A [Rattus norvegicus]	ATVS[166.9984]PSTDETPAGTLPGGSFSHSALSVDR	951769152	884045504	995451456	1326093056	1170293888	1396718848	0.0191265
313151185	ref|NP_001123569.2 ataxin-2-like protein [Rattus norvegicus]	GINGGPSRM[147.0354]S[166.9984]PK	70923272	53179672	81241896	40092796	31487452	51819892	0.0596355				6981208	ref|NP_037263.1 mineralocorticoid receptor [Rattus norvegicus]	S[166.9984]GILPSDIK	5377624064	5534414848	5979346432	4665808896	4274715392	4938505728	0.0191523
208609970	ref|NP_001129138.1 leucine rich repeat containing 47 [Rattus norvegicus]	RES[166.9984]GEGEEEVADSAR	2859195136	2532858112	3091479040	3652481024	3306928384	3198869248	0.0596925				392332766	ref|XP_001060716.3 PREDICTED: pleckstrin homology domain-containing family A member 6-like [Rattus norvegicus]	TKS[166.9984]PAEEEITPSAVVR	324539104	332487616	314657696	294902336	275755904	297888256	0.0191636
13929188	ref|NP_114019.1 reticulon-4 [Rattus norvegicus]	SKDKEDLVC[160.0307]SAALHS[166.9984]PQESPVGK	438982176	344521248	448044576	275461824	294260928	285916896	0.0597034				157786744	ref|NP_001099187.1 dihydropyrimidinase-related protein 2 [Rattus norvegicus]	TVTPASSAKTS[166.9984]PAKQQAPPVR	30509492	47957688	65927308	236248992	159889136	163132752	0.0192127
119508806	ref|NP_001073173.2 shootin-1 [Rattus norvegicus]	RQS[166.9984]HLLLQSSLPDQQLLK	27615540	38899732	56656840	76028880	67744184	70357976	0.0599985				158749620	ref|NP_062090.1 microtubule-associated protein 1B [Rattus norvegicus]	S[166.9984]SISPMDEPVPDSES[166.9984]PIEK	237368560	236905504	207506336	113789424	155735584	84738344	0.019222
157819455	ref|NP_001101476.1 vacuolar protein sorting-associated protein 13D [Rattus norvegicus]	NLSFDIPTGSLRDS[166.9984]R	19282216	18395270	12874962	8625601	9451573	12687704	0.060162				392352705	ref|XP_003751288.1 PREDICTED: neuron navigator 1-like [Rattus norvegicus]; Duplicate proteins: gi|392332774	S[166.9984]LTNLSFLTDSEKK	407887936	338082912	342122432	248491344	274061856	226074048	0.0192972
13592119	ref|NP_112398.1 thymosin beta-4 [Rattus norvegicus]	KTET[181.014]QEKNPLPSK	391615008	291185824	349254976	288778624	229749120	181160064	0.0603051				307938308	ref|NP_445831.3 neuronal migration protein doublecortin [Rattus norvegicus]	GNPSATAGPKAS[166.9984]PTPQK	16046024704	18373806080	17610782720	21550745600	20647053312	20184285184	0.0193354
392352578	ref|XP_222212.6 PREDICTED: kinase suppressor of Ras 2-like, partial [Rattus norvegicus]	WS[166.9984]PQIPR	34065468	23539164	27618096	20744928	11416841	19830696	0.0603472				114052985	ref|NP_001040559.1 sprouty-related, EVH1 domain-containing protein 2 [Rattus norvegicus]	TISS[166.9984]PTSC[160.0307]EHR	13859290	14964938	14152081	22834406	19018858	21657542	0.019363
404501516	ref|NP_596879.1 RNA-binding protein 14 [Rattus norvegicus]; Duplicate proteins: gi|392344818,gi|392338034	RLS[166.9984]ESQLSFR	128808528	165833760	195900976	233446272	232457360	242750080	0.0606768				300797309	ref|NP_001178503.1 dedicator of cytokinesis protein 7 [Rattus norvegicus]	S[166.9984]PSGSAFGSQENLR	140764512	104469320	149833088	82658680	52710132	54739376	0.0194543
8393696	ref|NP_058862.1 stathmin [Rattus norvegicus]	KKDLS[166.9984]LEEIQK	1442103552	1197044608	1162179200	1547704576	1753634304	1460839936	0.0607108				285026528	ref|NP_001165560.1 gem-associated protein 5 [Rattus norvegicus]	LPIKQDSS[166.9984]IGNEDESVR	41754208	35076492	32425092	22962644	19220190	20594276	0.0194861
300797536	ref|NP_001178014.1 protein MICAL-3 [Rattus norvegicus]	RKT[181.014]SQSEEEEPPR	73684368	59126000	76728048	82324088	93668960	86972376	0.0607197				194474040	ref|NP_001124014.1 beta-1-syntrophin [Rattus norvegicus]	LGS[166.9984]GSADPLSSQPFSFHR	51844424	37136772	44104032	29484154	14415585	15645064	0.0195032
392343267	ref|XP_002727652.2 PREDICTED: 3-hydroxyacyl-CoA dehydratase 3-like [Rattus norvegicus]	WLDES[166.9984]DAEMELR	146517264	231901456	144250592	61652620	60847476	74597808	0.0607951				403420618	ref|NP_001094161.1 nuclear mitotic apparatus protein 1 [Rattus norvegicus]	AAQLQGS[166.9984]PAPEKGEVLGDALQLDTLK	1393605376	1287448448	1359056384	1212101888	1107177216	1201681024	0.0195144
392342217	ref|XP_001056647.3 PREDICTED: ran-binding protein 3 [Rattus norvegicus]; Duplicate proteins: gi|392350505	TSS[166.9984]LTHSEEK	106895584	118835640	135407776	35951732	72382352	91406968	0.060917				260166603	ref|NP_001127971.2 raptor [Rattus norvegicus]	ILDTSSLTQS[166.9984]APAS[166.9984]PTNK	279271776	232589536	327742752	94249688	116230832	112516368	0.0195645
157819719	ref|NP_001100473.1 rap guanine nucleotide exchange factor 6 [Rattus norvegicus]	RSS[166.9984]LLNAK	40454540	25065518	63497588	1	651520	17933068	0.0609395				392348163	ref|XP_233240.5 PREDICTED: SH3-containing GRB2-like protein 3-interacting protein 1-like isoform 4 [Rattus norvegicus]; Duplicate proteins: gi|392340562	ASIGNIALS[166.9984]PSPVRK	171561968	181616176	137757328	98130400	102133352	81349808	0.0195676
293362905	ref|XP_002730282.1 PREDICTED: ragulator complex protein LAMTOR1-like [Rattus norvegicus]; Duplicate proteins: gi|293350830,gi|40018580	LLLDPSNT[181.014]PTK	631204352	600480000	657766016	561092544	509739936	588920320	0.0609953				392353564	ref|XP_573799.3 PREDICTED: APC membrane recruitment protein 2-like isoform 2 [Rattus norvegicus]	S[166.9984]GGTMPSIFGVK	14528335	20682326	12998825	1.67708e+06	5.25285e+06	3.29825e+06	0.01957
120474976	ref|NP_445871.1 synergin gamma [Rattus norvegicus]	SLS[166.9984]LGDKEISR	643723392	640396736	634112576	690802944	737606848	682465088	0.0610291				157819063	ref|NP_001100045.1 serine/threonine-protein kinase SRPK2 [Rattus norvegicus]	TVSASS[166.9984]TGDLPK	184356608	182001472	197752176	169522400	159728992	161711648	0.0196874
285026528	ref|NP_001165560.1 gem-associated protein 5 [Rattus norvegicus]	APSQPPS[166.9984]PTEER	215536832	184568288	249777888	277971104	255154528	311597600	0.0611106				8393910	ref|NP_058932.1 phosphatidylethanolamine-binding protein 1 [Rattus norvegicus]	VLTPTQVMNRPS[166.9984]SISWDGLDPGK	329106144	224457792	311692352	475832992	406792032	461481696	0.0196935
126723350	ref|NP_077373.2 abl interactor 1 [Rattus norvegicus]	LGSQHS[166.9984]PGR	135451472	60580584	45701912	177751536	199991728	136928432	0.0612051				19924037	ref|NP_612520.1 glypican-2 precursor [Rattus norvegicus]	SS[166.9984]AEEERPTTAAGTNLHR	353809472	408310944	351726144	474166944	489841792	433434400	0.019784
392346028	ref|XP_342338.5 PREDICTED: ankyrin-2 [Rattus norvegicus]	THPVVS[166.9984]PSSK	70154840	89562024	91349944	66299924	53302852	64965600	0.0613043				392351726	ref|XP_003751002.1 PREDICTED: RING finger protein unkempt homolog isoform 2 [Rattus norvegicus]; Duplicate proteins: gi|392331987	KIS[166.9984]NLEGLVFPGEASLAPGSYK	71052880	71980880	68726752	49155644	33677940	36083012	0.0199263
22758142	ref|NP_690003.1 calcium-regulated heat stable protein 1 [Rattus norvegicus]	GNVVPS[166.9984]PLPTR	1960255872	1961103488	2278401536	1720605568	1633574144	1697621504	0.0613872				157823715	ref|NP_001101931.1 tubulin polymerization-promoting protein [Rattus norvegicus]	RLS[166.9984]LESEGANEGAAAAPELSALEEAFRR	58022904	48124156	41435316	81425448	90067024	68470280	0.019951
290677867	ref|NP_001166901.1 breast carcinoma amplified sequence 3 [Rattus norvegicus]	LADAMAES[166.9984]PSRDVVGSGTELQR	53806328	43443208	34033956	57303104	68199880	61866952	0.0613994				11024674	ref|NP_067605.1 Na(+)/H(+) exchange regulatory cofactor NHE-RF1 [Rattus norvegicus]	EALVEPASES[166.9984]PRPALAR	1526975616	1703484928	1741826944	1327182336	1241149824	1306952704	0.0200051
392346028	ref|XP_342338.5 PREDICTED: ankyrin-2 [Rattus norvegicus]	NERHS[166.9984]PVSSIK	226085104	229070640	254859856	218148176	176480752	195941392	0.0621981				313103019	ref|NP_001034697.2 mini-chromosome maintenance complex-binding protein [Rattus norvegicus]	VS[166.9984]PSTSYTPSR	202261456	204213248	238615488	133667008	140327664	138655024	0.0200158
157821453	ref|NP_001102391.1 TBC1 domain family member 10B [Rattus norvegicus]	RASAGPVPGAVVIAEGLHPSLPS[166.9984]PTGNSTPLGTSK	206430160	194465728	208588112	191325968	167889536	183311776	0.062393				109482182	ref|XP_001063530.1 PREDICTED: transmembrane protein 74-like [Rattus norvegicus]; Duplicate proteins: gi|109480728	LYGS[166.9984]FNFR	268209840	280774464	270567200	319838336	295955360	315125632	0.0200563
392351057	ref|XP_220207.6 PREDICTED: serine/arginine repetitive matrix protein 2 [Rattus norvegicus]	SRTS[166.9984]PVSR	45631152	27138006	20830868	60545752	61679848	44724860	0.0624351				300793740	ref|NP_001178582.1 protein TANC2 [Rattus norvegicus]	AS[166.9984]PPAESMSIYR	237883472	216221520	233219840	273373216	268891168	271851552	0.0200645
162287306	ref|NP_058683.2 ATP-citrate synthase isoform 1 [Rattus norvegicus]	TAS[166.9984]FSESRADEVAPAK	241203952	172685440	173101440	291090368	330638208	238148736	0.0624467				8393696	ref|NP_058862.1 stathmin [Rattus norvegicus]	AS[166.9984]GQAFELILS[166.9984]PR	65150352	55606720	49495136	84162456	79195568	73640256	0.0201254
6978509	ref|NP_036631.1 adenomatous polyposis coli protein [Rattus norvegicus]	LNS[166.9984]FIQVEAPEQK	129412952	142565856	139134112	158139008	165628224	192124160	0.0624941				77628029	ref|NP_001029318.1 ubiquitin carboxyl-terminal hydrolase 10 [Rattus norvegicus]	C[160.0307]S[166.9984]PPVPSPLASEK	313735936	285718880	334545440	198816736	238047696	253263056	0.0201407
392351057	ref|XP_220207.6 PREDICTED: serine/arginine repetitive matrix protein 2 [Rattus norvegicus]	DKFS[166.9984]PTQDRPESSTVLKDTPR	917639104	838554688	844119552	1017456128	911948800	984806528	0.0625621				293346439	ref|XP_001067659.2 PREDICTED: LOW QUALITY PROTEIN: uncharacterized protein KIAA0889, partial [Rattus norvegicus]	VYYS[166.9984]PPVAR	407677696	494774016	469748704	292139040	314666848	321793184	0.0201797
189339231	ref|NP_445878.1 splicing factor 3b, subunit 1 [Rattus norvegicus]	GGDSIGET[181.014]PTPGASKR	33955484	32576340	38689140	12753055	26765762	23508094	0.0626916				208973282	ref|NP_001129187.1 tripartite motif-containing protein 67 [Rattus norvegicus]	S[166.9984]PGGAGAPVPR	2306639872	2324167680	2519015936	2160569088	1969217280	1993715968	0.0201948
404351651	ref|NP_001258225.1 cell division protein kinase 13 isoform 2 [Rattus norvegicus]	ILELT[181.014]PEPERPR	74158456	64421296	69965416	51295588	62514932	45097084	0.0626919				117647220	ref|NP_001071113.1 cAMP-dependent protein kinase catalytic subunit beta [Rattus norvegicus]	GRTWTLC[160.0307]GT[181.014]PEYLAPEIILSK	35104420	28191304	29717394	47302868	38773936	46122920	0.0202649
6981182	ref|NP_037198.1 microtubule-associated protein 2 [Rattus norvegicus]	AS[166.9984]QPSPPAHEAGYSTLAQSYTSDHPSELPEEPSSPQER	364766048	414086976	450678784	519412960	452976160	549343936	0.0627204				392354163	ref|XP_344572.5 PREDICTED: LOW QUALITY PROTEIN: G protein-regulated inducer of neurite outgrowth 1 [Rattus norvegicus]	S[166.9984]VATGPMTPQAAAPPAAPPVFPEVR	904045184	981080832	1127828096	1291222400	1327956352	1536928256	0.0202654
57164147	ref|NP_001009255.1 serine/arginine-rich splicing factor 9 [Rattus norvegicus]	GS[166.9984]PHYFSPFRPY	1021991296	1073900800	1153835392	1301762048	1150119296	1253991808	0.0627761				20806133	ref|NP_620794.1 protein SCAF8 [Rattus norvegicus]	ETVQTTQS[166.9984]PAAVEK	49377816	39544996	46568860	25433512	30884358	34640160	0.0202861
157821213	ref|NP_001099460.1 kinesin-like protein KIF21B [Rattus norvegicus]	GATDTS[166.9984]PLTR	4375110656	4319282176	4529168896	3758968576	3841218304	4218260224	0.06283				300794336	ref|NP_001178612.1 B-cell lymphoma/leukemia 11A [Rattus norvegicus]	KLLLGS[166.9984]PSSLSPFSK	35377160	27520194	28789004	9344521	20414684	10223819	0.0204507
62899016	ref|NP_037296.1 zinc finger E-box-binding homeobox 1 [Rattus norvegicus]	SC[160.0307]TSS[166.9984]PSPLNLSSAR	107117272	89082336	92496192	126489808	117331648	154454240	0.0628304				157822231	ref|NP_001101423.1 terminal uridylyltransferase 4 [Rattus norvegicus]	S[166.9984]PNLPVKVEK	116901976	127450488	121840808	90123128	84679888	64716316	0.0204666
157818627	ref|NP_001100287.1 B-cell CLL/lymphoma 9-like protein [Rattus norvegicus]	SVS[166.9984]VDSGEQR	85829544	83531600	92848064	103849776	98341968	118140584	0.0629228				76257394	ref|NP_446072.2 serine/threonine-protein kinase MRCK beta [Rattus norvegicus]	LDLSPS[166.9984]VSVATSTEQQEDAAR	8.15939e+06	5483528	13745588	24070764	20950708	17806248	0.0204723
62543537	ref|NP_001015022.1 TBC1 domain family member 10A [Rattus norvegicus]	APASGGS[166.9984]LSGTR	46381704	35479924	42091912	33433500	20695182	30835032	0.0630318				13786172	ref|NP_112628.1 calcium/calmodulin-dependent protein kinase kinase 2 [Rattus norvegicus]	SLS[166.9984]APGNLLTK	57245408	47342908	66494976	82427984	77929992	95003432	0.020499
158081775	ref|NP_001103353.1 ATP-binding cassette sub-family F member 1 [Rattus norvegicus]	LKQLSVPAS[166.9984]DEEDEVPVPVPR	1686893696	1480191488	1273430272	1933065984	1930208256	1736476544	0.0632226				197927390	ref|NP_001008301.2 E3 ubiquitin-protein ligase NEDD4-like [Rattus norvegicus]	DTLS[166.9984]NPQSPQPSPYNSPKPQHK	89692960	118505072	95182960	42175132	68940432	59617132	0.0205719
158303318	ref|NP_058908.2 microtubule-associated protein tau [Rattus norvegicus]	T[181.014]PPGSGEPPK	378516000	376482240	411542592	350492768	350960192	342969280	0.0633392				31745154	ref|NP_853665.1 lipid phosphate phosphatase-related protein type 3 [Rattus norvegicus]	GLGLPDEAS[166.9984]PAHLR	801701120	878737728	793033792	1010147392	922313280	1031210944	0.0206075
403420577	ref|NP_001258139.1 ral GTPase-activating protein subunit beta [Rattus norvegicus]	TNSGISSASGGSTEPTT[181.014]PDSERPAQALLR	20798726	18371598	16418518	9702933	14240142	4796048	0.063365				392352743	ref|XP_003751301.1 PREDICTED: glyceraldehyde-3-phosphate dehydrogenase-like [Rattus norvegicus]	GILGYSEDQVVSC[160.0307]NLTSNS[166.9984]HSSSFDAGAGIALNDNFVK	5404788	3.11968e+06	7737920	16450523	12184419	19745488	0.0206257
197927392	ref|NP_001020445.2 splicing factor, arginine/serine-rich 18 [Rattus norvegicus]	SNRS[166.9984]SIER	37682684	28434496	18728666	55010272	53247420	37044096	0.0636719				392350110	ref|XP_003750574.1 PREDICTED: neogenin [Rattus norvegicus]; Duplicate proteins: gi|392341981	LELKPIDKS[166.9984]PDPNPVMTDTPIPR	1468187776	1507345152	1385544064	1656650112	1590359424	1734964352	0.0206538
392348841	ref|XP_003750213.1 PREDICTED: cutaneous T-cell lymphoma-associated antigen 5 homolog isoform 3 [Rattus norvegicus]; Duplicate proteins: gi|392341015	EHSPYGPSPLGRPPS[166.9984]ETR	86567776	91603192	115828464	69533672	56780644	79481192	0.0636921				8394483	ref|NP_059019.1 nuclear receptor subfamily 2 group C member 2 [Rattus norvegicus]	DQST[181.014]PIIEVEGPLLSDTHVTFK	207332752	214689328	214110240	191020144	177997280	193459488	0.0206785
6981182	ref|NP_037198.1 microtubule-associated protein 2 [Rattus norvegicus]	KDDQS[166.9984]PLDIK	14639371264	14739542016	13379853312	12225629184	13163827200	13119176704	0.0637175				67846054	ref|NP_001020059.1 transcriptional repressor p66-beta [Rattus norvegicus]	GRLT[181.014]PSPDIIVLSDNEASSPR	88326048	73967320	68331376	31921988	54565172	45088440	0.0207219
189163497	ref|NP_001099790.2 protein tyrosine phosphatase, receptor type, f polypeptide (PTPRF), interacting protein, alpha 1 [Rattus norvegicus]	S[166.9984]SDGSLSHEDLAK	77792160	97327656	93969000	65481516	69062128	70077152	0.0638313				403420618	ref|NP_001094161.1 nuclear mitotic apparatus protein 1 [Rattus norvegicus]	AAQLQGS[166.9984]PAPEKGEVLGDALQLDTLKQEAAK	1967538816	1923363584	2006787584	1783513216	1602575744	1641801728	0.0207303
402534525	ref|NP_001129230.2 microtubule-actin cross-linking factor 1 [Rattus norvegicus]; Duplicate proteins: gi|392348330,gi|392340694	RPTPTFHSS[166.9984]R	214888112	210926128	207362624	168948064	175231568	197445216	0.0639637				308044609	ref|NP_001182761.1 serine/threonine-protein kinase DCLK2 isoform a [Rattus norvegicus]	SSSSSPTSPGS[166.9984]FR	37049972	28618578	39735444	71911352	57417084	54522700	0.0208174
157819499	ref|NP_001099469.1 ankyrin repeat domain-containing protein 17 [Rattus norvegicus]	APS[166.9984]PAPSSVPLGSEKPSSVSQDR	1841067008	1836079104	1923961216	2058232576	2036163584	2275315968	0.0641342				197333853	ref|NP_001100279.1 vacuolar protein sorting 26 homolog B [Rattus norvegicus]	KSM[147.0354]S[166.9984]HQAAIASQR	16005475	11613453	29205756	46185712	63091324	42015964	0.0208365
392346223	ref|XP_003749494.1 PREDICTED: protein PRRC2B [Rattus norvegicus]; Duplicate proteins: gi|392339174	IASETHS[166.9984]EGSEYEELPK	135589776	122854336	122705976	141436448	136795616	153710304	0.0642167				392352171	ref|XP_213569.5 PREDICTED: eukaryotic translation initiation factor 4 gamma 1 isoform 2 [Rattus norvegicus]; Duplicate proteins: gi|392332422	AAS[166.9984]LTEDR	716990784	766870720	756478720	877132480	901890368	988146624	0.0208596
392343069	ref|XP_003754788.1 PREDICTED: histone deacetylase 6 isoform 2 [Rattus norvegicus]; Duplicate proteins: gi|392355490,gi|109511550,gi|109510484	HNPQS[166.9984]PLQDSSATLK	130380832	124715856	128156424	104720160	81098416	107353040	0.0642921				8393496	ref|NP_059040.1 glycogen synthase kinase-3 alpha [Rattus norvegicus]	TSS[166.9984]FAEPGGGGGGGGGGPGGSASGPGGTGGGK	701200576	678884352	904175424	353784224	293267456	327929120	0.0209105
293359900	ref|XP_343061.4 PREDICTED: E3 ubiquitin-protein ligase HECTD1-like [Rattus norvegicus]	SSS[166.9984]DNNTNTLGR	78492904	86706024	73338672	96213328	93324584	86782400	0.0643562				16758652	ref|NP_446259.1 GRIP1-associated protein 1 [Rattus norvegicus]	SLSSSPQAQPPRPAELS[166.9984]DEEVAELFQR	191134080	140158576	152942240	243965600	240624272	257875696	0.0209458
392351057	ref|XP_220207.6 PREDICTED: serine/arginine repetitive matrix protein 2 [Rattus norvegicus]	NHSGS[166.9984]RT[181.014]PPVALSSSR	845193792	900617856	853415168	690643136	799158208	782614144	0.0643988				392352165	ref|XP_003751132.1 PREDICTED: vacuolar protein sorting-associated protein 8 homolog isoform 1 [Rattus norvegicus]; Duplicate proteins: gi|392332417	MS[166.9984]PSYHQSK	31997410	27993978	35137384	51669392	40981660	47260296	0.0210165
392338782	ref|XP_003753639.1 PREDICTED: neurobeachin-like isoform 1 [Rattus norvegicus]	EIEDLSQSQS[166.9984]PESETDYPVSTDTR	117674344	170450112	168125648	269366176	185829984	236308352	0.0644899				306922366	ref|NP_001014207.2 splicing factor, arginine/serine-rich 6 [Rattus norvegicus]	S[166.9984]HS[166.9984]PLPAPPSK	13827609	17426402	17413574	10629300	4.19162e+06	5.94236e+06	0.0210754
392349103	ref|XP_002729775.2 PREDICTED: phosphofurin acidic cluster sorting protein 2-like [Rattus norvegicus]; Duplicate proteins: gi|392341266	LRPYFEGLSHS[166.9984]SSQTEIGSIHSAR	129618080	97155000	114053296	217463712	268524192	164241184	0.0646664				71043760	ref|NP_001020911.1 ribonucleoside-diphosphate reductase subunit M2 [Rattus norvegicus]	APLATIADQQQLHLS[166.9984]PLKR	305695296	391415744	297666240	211917280	199189552	149235856	0.021081
20302081	ref|NP_620248.1 unconventional myosin-XVI [Rattus norvegicus]	LSGS[166.9984]YEEIWGPRPSGTMGQVGK	14807299	14086449	12291429	17709382	18663066	15098983	0.0648147				57527530	ref|NP_001009704.1 signal-induced proliferation-associated 1-like protein 2 [Rattus norvegicus]	KS[166.9984]EGSPPPEEPEVTEC[160.0307]PR	50164320	55364868	58442256	41214536	41095432	39105884	0.0211959
16758808	ref|NP_446379.1 band 4.1-like protein 3 [Rattus norvegicus]	KKAEEAT[181.014]PVAALR	107014368	112852616	89601576	68364808	79677824	90038216	0.0648837				16758520	ref|NP_446155.1 dual specificity mitogen-activated protein kinase kinase 6 [Rattus norvegicus]	EAFEQPQTSST[181.014]PPRDLDSK	164566992	170181696	171225488	204252128	230150720	230692352	0.0212461
13929188	ref|NP_114019.1 reticulon-4 [Rattus norvegicus]	DSEGRNEDASFPST[181.014]PEPVK	99287008	100583768	80817248	108443728	122952648	141774368	0.0651698				62078483	ref|NP_001013896.1 OCIA domain-containing protein 1 [Rattus norvegicus]	YEPIPFSASMNESTPTGITDHIAQGPDPNLEDS[166.9984]PK	107305080	103435832	118805632	85399312	73506312	91772896	0.0212768
392347634	ref|XP_232354.5 PREDICTED: chromodomain-helicase-DNA-binding protein 4 [Rattus norvegicus]	MSQPGS[166.9984]PSPK	1022864512	933667840	1056921088	1167010688	1128951424	1340460672	0.0652153				66730360	ref|NP_001019449.1 microtubule-associated protein 4 [Rattus norvegicus]	T[181.014]SPSKPSSAPALRPGPK	811229696	833204928	737195392	920277952	969550784	911760768	0.0213645
157817837	ref|NP_001100163.1 eukaryotic translation initiation factor 4 gamma 3 [Rattus norvegicus]	GS[166.9984]SKDLLDNQSQEEQR	4784794	10604596	8611745	1	4696500	2.50337e+06	0.0652299				158749620	ref|NP_062090.1 microtubule-associated protein 1B [Rattus norvegicus]	HS[166.9984]PTEDEEIAK	3710408448	3798901248	3579076864	3912553216	4061417728	4146172160	0.0213944
157786744	ref|NP_001099187.1 dihydropyrimidinase-related protein 2 [Rattus norvegicus]	TVTPASSAKTS[166.9984]PAKQQAPPVR	134132048	68275840	39055976	160469168	250668096	151784000	0.0653183				158303318	ref|NP_058908.2 microtubule-associated protein tau [Rattus norvegicus]	T[181.014]PPGSGEPPKSGER	2849067520	2818556160	2557323264	2424235776	2277817088	2124668416	0.0213992
6981182	ref|NP_037198.1 microtubule-associated protein 2 [Rattus norvegicus]	GVS[166.9984]GDREENSFSLNSSISSAR	46019864	43591872	57209392	27413144	42299884	29805532	0.0653334				392343941	ref|XP_001053214.2 PREDICTED: zinc finger CCCH domain-containing protein 4-like [Rattus norvegicus]	TGTGSPFAGNS[166.9984]PAR	243193376	246963504	328735648	440240448	392316672	402206368	0.0214607
307938308	ref|NP_445831.3 neuronal migration protein doublecortin [Rattus norvegicus]	SKQSPISTPT[181.014]S[166.9984]PGSLR	5249093120	5104554496	4770095616	6550298112	5903702528	5536112640	0.0655492				72535136	ref|NP_001026829.1 E3 ubiquitin-protein ligase TRIP12 [Rattus norvegicus]	RSES[166.9984]PPAELPSLR	43212816	43471932	43058212	51050476	53863552	56576076	0.0214654
158081763	ref|NP_001103350.1 beta-adducin isoform a [Rattus norvegicus]	STPAS[166.9984]PVQSPTR	161868864	189156192	229009776	315496224	229412816	279205344	0.0655762				221325616	ref|NP_001138312.1 hypothetical protein LOC689074 [Rattus norvegicus]	NTETVPSQNNSGSS[166.9984]SPVFNFR	151298160	106016792	113388016	197232064	175568032	202029744	0.0216019
84781733	ref|NP_001034115.1 E3 ubiquitin-protein ligase UBR4 [Rattus norvegicus]	AAPPPPPPPPPLESS[166.9984]PR	587005760	627754816	587539136	574605184	547509568	551483328	0.0656056				281427188	ref|NP_001163942.1 zinc finger CCCH type containing 13 [Rattus norvegicus]	AAVVAS[166.9984]PLLDQQR	124557672	144970976	153821712	88943944	107438088	102690096	0.0216529
157822191	ref|NP_001101593.1 myotubularin-related protein 2 [Rattus norvegicus]	SSS[166.9984]C[160.0307]ESLGAQLPAAR	262016112	279710752	270221856	242869504	253025440	218895856	0.0658118				392351057	ref|XP_220207.6 PREDICTED: serine/arginine repetitive matrix protein 2 [Rattus norvegicus]	SAVRPSPS[166.9984]PER	652445632	702942848	630650496	564710080	533658848	567801920	0.0216955
158749620	ref|NP_062090.1 microtubule-associated protein 1B [Rattus norvegicus]	SRT[181.014]PVQDHR	1306966528	1382055296	1699141632	57892260	280627520	1057980800	0.0658728				157822037	ref|NP_001102908.1 MAP7 domain-containing protein 1 [Rattus norvegicus]	SSQPS[166.9984]PTAVPASDSPSAK	900884608	810323968	970425408	1168060288	1120803200	1167095552	0.0217334
404312669	ref|NP_113860.2 solute carrier family 15 member 2 [Rattus norvegicus]	ETLFSPVSTEEMLPRPPS[166.9984]PPK	6.73509e+06	2815082	5192544	2.34323e+06	1	1.55393e+06	0.0659558				270483894	ref|NP_001162021.1 calmodulin regulated spectrin-associated protein 1 [Rattus norvegicus]	TS[166.9984]PQAPGLVASIR	232908640	224038288	226515632	264370736	245506704	259048080	0.02179
189011632	ref|NP_001121024.1 protein LSM14 homolog A [Rattus norvegicus]	S[166.9984]SPQLDPLRKSPT[181.014]M[147.0354]EQAVQTASAHLPAPAPVGR	112267480	59866876	74728200	24117750	32350886	23539972	0.0660032				167900472	ref|NP_001104233.2 transmembrane protein 163 [Rattus norvegicus]	S[166.9984]PPGPGVPRPPPR	1226816384	1306802432	1261437696	1389611136	1338857728	1402764672	0.0218738
402534525	ref|NP_001129230.2 microtubule-actin cross-linking factor 1 [Rattus norvegicus]; Duplicate proteins: gi|392348330,gi|392340694	S[166.9984]QDSVLDPAER	452399232	504086400	460742848	435645056	404586016	424496832	0.0660359				260166603	ref|NP_001127971.2 raptor [Rattus norvegicus]	SVSS[166.9984]YGNIR	390842272	394942112	436035136	524490368	490031584	463138080	0.0218827
392353564	ref|XP_573799.3 PREDICTED: APC membrane recruitment protein 2-like isoform 2 [Rattus norvegicus]	AAGPGSLVLPGSLTAS[166.9984]LEC[160.0307]VKEEPPR	866339456	834782784	926183104	1020928448	948999872	1114977152	0.0660865				157819499	ref|NP_001099469.1 ankyrin repeat domain-containing protein 17 [Rattus norvegicus]	APS[166.9984]PAPSSVPLGSEKPSSVSQDR	1094325888	1076463744	1137483520	1272497920	1424449024	1417149568	0.0218841
259155312	ref|NP_075415.2 arf-GAP with GTPase, ANK repeat and PH domain-containing protein 2 [Rattus norvegicus]	GAGS[166.9984]RLSWPESEGKPR	147173056	139457312	162789760	172688624	181586160	162480352	0.0662251				208022626	ref|NP_001129068.1 arf-GAP domain and FG repeats-containing protein 1 [Rattus norvegicus]	SLLGESAPALHLNKGT[181.014]PTQSPVVGR	86584368	91879728	57968696	37114588	29702194	16625876	0.0219362
397174784	ref|NP_036658.2 secretogranin-1 precursor [Rattus norvegicus]	VDNEEWTGGGGHS[166.9984]R	1	3612521	7.89089e+06	13251293	11246864	8656229	0.0663367				293359824	ref|XP_233975.5 PREDICTED: HCLS1-binding protein 3 isoform 2 [Rattus norvegicus]; Duplicate proteins: gi|293347971	S[166.9984]PGATGFATR	35125032	30562742	35137712	40778928	43910700	39004372	0.0220255
197313681	ref|NP_001041317.2 bcl-2-associated transcription factor 1 [Rattus norvegicus]	YS[166.9984]PSQNS[166.9984]PIHHIPSR	366083968	479514720	467058016	339752864	286300064	343547456	0.0663897				13994121	ref|NP_112328.1 fasciculation and elongation protein zeta-1 [Rattus norvegicus]	RFS[166.9984]MEGISNILQSGIR	254744320	216553952	259712992	480589856	387750112	377130848	0.022138
158303339	ref|NP_067727.2 synaptopodin [Rattus norvegicus]	AAS[166.9984]PAKPSSLDLVPNLPR	50222780	56732920	70164296	36435588	38140040	38699420	0.0665374				61556847	ref|NP_001013084.1 signal-induced proliferation-associated 1 like 3 [Rattus norvegicus]	LRAS[166.9984]LR	102661048	99345832	81905584	135056288	128975008	115206728	0.0221503
209870013	ref|NP_001129568.1 intersectin-1 isoform a [Rattus norvegicus]	STS[166.9984]IDTGPTEAPSSLKR	247262112	215210512	204250768	334515808	297999360	254299808	0.06661				407728599	ref|NP_001258431.1 catenin delta-2 [Rattus norvegicus]	SPS[166.9984]IDSIQKDPR	1421982208	1446309760	1440167680	1138955264	1151554048	1266161152	0.0222065
392346203	ref|XP_216018.6 PREDICTED: rap guanine nucleotide exchange factor 1 [Rattus norvegicus]	AVSGSS[166.9984]LPVGINR	19587276	25577430	26640576	33284564	27406114	35052800	0.0667084				392351702	ref|XP_573213.3 PREDICTED: cytoplasmic phosphatidylinositol transfer protein 1 [Rattus norvegicus]	S[166.9984]APSSAPSTPLSTDAPEFLSIPK	1171648512	1297605632	1593912576	2101086848	2064866432	2159392512	0.0222329
61889073	ref|NP_062022.2 matrin-3 [Rattus norvegicus]	RDS[166.9984]FDDRGPSLNPVLDYDHGSR	858710784	796672896	836662144	1179132288	1071706688	943381952	0.0667185				61889054	ref|NP_612530.1 protein phosphatase 1 regulatory subunit 1B [Rattus norvegicus]	IAESHLQTISNLSENQAS[166.9984]EEEDELGELR	478681184	377248032	417009696	549070208	546463104	600349056	0.0222886
68163407	ref|NP_001020137.1 sterile alpha motif domain-containing protein 14 [Rattus norvegicus]	DAS[166.9984]PPEPASPTIGLDKK	558471232	505520608	503080416	673222208	575760256	597509568	0.0668698				78365244	ref|NP_058686.2 alpha-adducin [Rattus norvegicus]	YSDVEVPASVTGHSFASDGDSGTC[160.0307]SPLRHS[166.9984]FQK	103291520	125780576	152369280	221670080	179474160	188977712	0.0223071
407728599	ref|NP_001258431.1 catenin delta-2 [Rattus norvegicus]	S[166.9984]PSIDSIQKDPR	122773808	175780784	143610656	85906168	95053184	115160280	0.0668895				398650648	ref|NP_001257708.1 sodium/calcium exchanger 1 isoform 9 precursor [Rattus norvegicus]	KAVS[166.9984]MHEVNMDVVENDPVSK	20295846	13498096	20182314	35613768	29743808	26640118	0.0224523
68341991	ref|NP_001020298.1 protein RUFY3 [Rattus norvegicus]	ELDDISLT[181.014]PDPEPTHEDPNYLM[147.0354]ANER	14027444	29343772	22137430	9459648	7370688	4.42375e+06	0.067318				54312084	ref|NP_001005876.1 hematological and neurological expressed 1 protein [Rattus norvegicus]	SNS[166.9984]SEASSGDFLDLK	1405623552	1194621056	1390737792	1674700928	1925281792	2078539264	0.0225675
307938308	ref|NP_445831.3 neuronal migration protein doublecortin [Rattus norvegicus]	SKQSPISTPT[181.014]S[166.9984]PGSLRK	10254723072	9538904064	8866322432	11728216064	11346913280	10190176256	0.0674164				300794336	ref|NP_001178612.1 B-cell lymphoma/leukemia 11A [Rattus norvegicus]	LLLGS[166.9984]PSSLSPFSKR	25978754	31322660	28452508	17706176	13391659	21534942	0.0227104
6981266	ref|NP_037120.1 nuclear factor 1 A-type [Rattus norvegicus]	SGFSSPS[166.9984]PSQTSSLGTAFTQHHRPVITGPR	33738324	19724250	22238132	46042988	50727404	79120328	0.0674902				392344362	ref|XP_344916.5 PREDICTED: CREB-regulated transcription coactivator 3-like [Rattus norvegicus]; Duplicate proteins: gi|109462225	S[166.9984]NPSIQATLNK	109115192	101638464	112678632	82066864	55313068	65350316	0.0227278
187937036	ref|NP_001120765.1 nuclear-interacting partner of ALK [Rattus norvegicus]	LC[160.0307]S[166.9984]SSSSDTSPR	391409536	435597248	456395360	491820320	472062784	551444672	0.0677908				77735346	ref|NP_446225.1 tight junction protein ZO-2 [Rattus norvegicus]	DGS[166.9984]PPPAFKPEPPKVR	277517984	326670784	328054016	256814176	195803104	211137600	0.022766
66730302	ref|NP_001019481.1 ADP-ribosylation factor-like protein 6-interacting protein 6 [Rattus norvegicus]	RQVT[181.014]PGPVTR	87112200	99229272	93460152	129547504	110160128	147420960	0.0679696				392352878	ref|XP_003751332.1 PREDICTED: melanoma inhibitory activity protein 3-like [Rattus norvegicus]	EEAQPAS[166.9984]PSSVQDR	47358808	57140680	42479216	19332654	20471036	34924528	0.022823
92373398	ref|NP_113751.3 nuclease-sensitive element-binding protein 1 [Rattus norvegicus]	AADPPAENSS[166.9984]APEAEQGGAE	365777760	390236608	498309728	174678976	234130896	349262816	0.0680027				402478617	ref|NP_001094130.1 protein FAM65A [Rattus norvegicus]	SAT[181.014]SPALSTAGPAPTFIDPASSTQLDLVHK	321448768	344783264	356725280	402674560	418733920	376772032	0.0228874
157821909	ref|NP_001099613.1 treacle protein [Rattus norvegicus]	KGPIS[166.9984]ATPEKTGPITPQAK	281460160	271154112	317895744	242852160	243063840	235325968	0.0682064				157819725	ref|NP_001101780.1 5-azacytidine-induced protein 1 [Rattus norvegicus]	LGS[166.9984]GNLLDLHR	54701324	66178372	53328648	88421152	72050384	82149800	0.0229757
12248185	ref|NP_073636.1 nuclear ubiquitous casein and cyclin-dependent kinase substrate 1 [Rattus norvegicus]	LKATVTPS[166.9984]PVK	1125055104	1136671744	1255335424	1023630208	991579264	1100996992	0.068255				13027458	ref|NP_076490.1 caM kinase-like vesicle-associated protein [Rattus norvegicus]	AT[181.014]PATEESTVPAAQSSAAPAAK	301292928	318457760	328802144	170885808	208564944	242778000	0.0229917
197313681	ref|NP_001041317.2 bcl-2-associated transcription factor 1 [Rattus norvegicus]	YS[166.9984]PSQNS[166.9984]PIHHIPSRR	861904576	964133632	950583296	791349696	787367360	875986368	0.0684259				16758824	ref|NP_446399.1 serine/threonine-protein kinase MARK1 [Rattus norvegicus]	RGT[181.014]STGIISK	976279232	1097850112	987417920	1209825280	1242262912	1250280320	0.023005
157821889	ref|NP_001102405.1 collagen type IV alpha-3-binding protein [Rattus norvegicus]	SPSMSS[166.9984]IDLVSASDDVHR	3.56236e+06	8770560	2.9954e+06	11337408	14141757	8.35281e+06	0.0685643				164698508	ref|NP_789826.2 septin-9 isoform 2 [Rattus norvegicus]	LVDTLS[166.9984]QRSPKPSLR	384665600	447608256	351148160	239059760	216243248	232147168	0.0230055
407728599	ref|NP_001258431.1 catenin delta-2 [Rattus norvegicus]	GGS[166.9984]PLTTTQGGS[166.9984]PTKLQR	852027392	728867840	682074496	912236992	953866560	904721920	0.0686207				158711717	ref|NP_001103621.1 sorting nexin-27 isoform a [Rattus norvegicus]	SES[166.9984]GYGFNVR	375228064	385128672	479741120	633948288	533412672	558860416	0.0230295
16758184	ref|NP_445892.1 stathmin-2 [Rattus norvegicus]	RKS[166.9984]QEAQVLK	341200512	290079232	344401952	229055808	296091168	254744992	0.0686812				6978509	ref|NP_036631.1 adenomatous polyposis coli protein [Rattus norvegicus]	YKDANIMS[166.9984]PGSSLPSLHVR	71440296	49568152	56984896	97893144	90084296	92948776	0.0231485
187960160	ref|NP_001120809.1 BR serine/threonine-protein kinase 1 [Rattus norvegicus]	ASPT[181.014]GTPGTTPPPSPGGGVGGAAWR	70324864	56866812	72510696	150905408	96372336	113416352	0.0688468				162287023	ref|NP_001094186.1 Son of sevenless homolog 1 [Rattus norvegicus]	SAS[166.9984]VSSISLSK	139475376	138684896	158439728	199473904	170132432	185799024	0.0231714
157818333	ref|NP_001101729.1 HIV-1 Tat specific factor 1 [Rattus norvegicus]	EGES[166.9984]DGDYPERESDEGC[160.0307]SK	5635608	2.11879e+06	1.29062e+06	16705990	21086564	8235370	0.0689458				6978599	ref|NP_037351.1 calcium-dependent secretion activator 1 [Rattus norvegicus]	AGGGRPS[166.9984]SPSPSVVSEK	1838831488	1844472960	1750000384	2162512384	2359833344	2493403648	0.0231811
162329579	ref|NP_001104765.1 heterogeneous nuclear ribonucleoprotein A3 isoform b [Rattus norvegicus]	SSGS[166.9984]PYGGGYGSGGGSGGYGSR	67444448	84869632	60784600	105922784	83764504	94961744	0.0690311				392338396	ref|XP_001079915.3 PREDICTED: breakpoint cluster region protein [Rattus norvegicus]	GRGS[166.9984]PASGALEPTK	1242926592	1184272256	1141017088	1344528640	1368021248	1334237056	0.0232149
71795664	ref|NP_001025216.1 membrane-associated guanylate kinase, WW and PDZ domain-containing protein 1 [Rattus norvegicus]	DARPS[166.9984]SPADVASNSSHGYPNDTVSLASSIATQPELITVHIVK	322315616	312973248	328279616	304744992	313698624	298034016	0.0690639				209870013	ref|NP_001129568.1 intersectin-1 isoform a [Rattus norvegicus]	STSIDTGPTEAPSS[166.9984]LKR	200886352	241832032	250021040	133291304	134305056	139029120	0.0232166
157821357	ref|NP_001100619.1 E1A-binding protein p400 [Rattus norvegicus]	LKGFDTS[166.9984]PEHSMDLGISGR	69365280	77890952	44408696	88476816	106351888	90696144	0.0691202				158749620	ref|NP_062090.1 microtubule-associated protein 1B [Rattus norvegicus]	SPSLS[166.9984]PSPPS[166.9984]PIEKTPLGER	887410944	863614336	1196155520	1627191808	1511166336	1506928768	0.023235
157824101	ref|NP_001101371.1 RB1-inducible coiled-coil protein 1 [Rattus norvegicus]	VSTSQAS[166.9984]PQSAASPR	22787902	18575900	20807224	30522524	30470270	43020372	0.0691229				392355671	ref|XP_003752100.1 PREDICTED: LOW QUALITY PROTEIN: transcriptional regulator ATRX [Rattus norvegicus]	AKQPGIGDQNS[166.9984]DSDEMLAILK	53109408	54163900	47806268	26617446	39904592	32898088	0.0233722
157818847	ref|NP_001102022.1 tripartite motif-containing 2 [Rattus norvegicus]	VKS[166.9984]PGSGHVK	40327556	36634884	22786728	67676056	52944240	44383868	0.0691704				157823673	ref|NP_001100799.1 zinc finger protein 828 [Rattus norvegicus]	KPS[166.9984]PSESPELWKPFPAVTSEPR	871960768	853144448	846570432	633314176	635198336	732230912	0.0233906
313151185	ref|NP_001123569.2 ataxin-2-like protein [Rattus norvegicus]	EVDGLLTSDPM[147.0354]GS[166.9984]PVSSK	130160216	96002280	169953488	72586088	40458444	83740368	0.0691836				392350887	ref|XP_003750789.1 PREDICTED: kinesin family member 1A isoform 2 [Rattus norvegicus]	SSSGAS[166.9984]SPLSAEGQPSPLEVPNER	3.54274e+06	8859035	6824606	55432028	32712504	45918124	0.023446
157822037	ref|NP_001102908.1 MAP7 domain-containing protein 1 [Rattus norvegicus]	KPGAGGS[166.9984]PALVR	593644224	656554880	716066240	510300256	545226944	581241728	0.0693284				392337707	ref|XP_003753327.1 PREDICTED: LOW QUALITY PROTEIN: serine/threonine-protein kinase LMTK3-like, partial [Rattus norvegicus]	VAENGLES[166.9984]PERGER	853113984	896616512	833070528	938191616	985233728	1031065088	0.0236349
300244571	ref|NP_001008725.2 interleukin-6 receptor subunit beta precursor [Rattus norvegicus]	SHIAQWS[166.9984]PHTPPR	27913152	20885744	25289234	15983314	21522504	13958182	0.0694709				392337707	ref|XP_003753327.1 PREDICTED: LOW QUALITY PROTEIN: serine/threonine-protein kinase LMTK3-like, partial [Rattus norvegicus]	AQRPPEGMS[166.9984]PELPPR	209583792	196550848	216142064	226172112	243080864	234714176	0.0236449
31745154	ref|NP_853665.1 lipid phosphate phosphatase-related protein type 3 [Rattus norvegicus]	SVS[166.9984]TDELGPPGRLEGVPRPVAR	337584000	339215168	312600672	286659872	283766240	316820384	0.0694781				300794237	ref|NP_001178607.1 LIM and calponin homology domains-containing protein 1 [Rattus norvegicus]	GSSDGRGS[166.9984]DSESDLPHR	647990144	787554752	637178240	487811232	503540192	406230944	0.0236933
392346234	ref|XP_231161.6 PREDICTED: GTPase-activating protein and VPS9 domain-containing protein 1 [Rattus norvegicus]; Duplicate proteins: gi|392339193	S[166.9984]SDIVSC[160.0307]VR	649073920	763824064	790204864	823347456	884783296	899033216	0.0697349				403420618	ref|NP_001094161.1 nuclear mitotic apparatus protein 1 [Rattus norvegicus]	AAQLQGS[166.9984]PAPEK	104903760	89345240	110776000	67193112	66667772	81941536	0.0237264
166157480	ref|NP_001101552.2 cyclin-dependent kinase 17 [Rattus norvegicus]	RAS[166.9984]LSEIGFGK	25487638	51549032	48665112	73140464	69748752	63709828	0.069886				221325616	ref|NP_001138312.1 hypothetical protein LOC689074 [Rattus norvegicus]	KFS[166.9984]PSQVPVQTR	3005537280	3097091584	2805562624	3291470336	3312406784	3512126720	0.023851
407728599	ref|NP_001258431.1 catenin delta-2 [Rattus norvegicus]	SPS[166.9984]IDSIQKDPR	781159744	720330496	711856384	685185408	656912640	662026112	0.0700292				157821617	ref|NP_001101297.1 ubiquitin carboxyl-terminal hydrolase 20 [Rattus norvegicus]	LSEQDS[166.9984]PPPC[160.0307]HPLK	13830534	15646802	17602964	8105394	10415613	11953668	0.0239197
158749620	ref|NP_062090.1 microtubule-associated protein 1B [Rattus norvegicus]	EVPSKEEQS[166.9984]PVKAEVAEK	29556273152	29203511296	31992076288	27844960256	26836375552	27493208064	0.0700814				392352555	ref|XP_003751243.1 PREDICTED: ataxin-2 [Rattus norvegicus]	NSS[166.9984]KGLPQPTISFDGIYANVR	50921460	74390592	69426568	39332420	34982804	21652704	0.0239776
392337707	ref|XP_003753327.1 PREDICTED: LOW QUALITY PROTEIN: serine/threonine-protein kinase LMTK3-like, partial [Rattus norvegicus]	S[166.9984]PSVSSEYYIR	214760304	242330992	279703008	310583360	278465088	343590144	0.0701327				109509406	ref|XP_001077030.1 PREDICTED: coiled-coil domain-containing protein 6-like [Rattus norvegicus]	LDQPVS[166.9984]APPS[166.9984]PR	150694480	175440192	202208784	83676616	84102504	80898920	0.0240943
29789297	ref|NP_445812.1 SH3 domain-containing kinase-binding protein 1 [Rattus norvegicus]	C[160.0307]QVAFS[166.9984]YLPQNDDELELK	26857818	22933276	30665626	61138820	38405432	46188640	0.0701847				62079015	ref|NP_001014162.1 redox-regulatory protein FAM213A [Rattus norvegicus]	KIKPQT[181.014]PASR	6982312	139673	17500608	29359914	35605388	35766552	0.0241786
13242237	ref|NP_077327.1 heat shock cognate 71 kDa protein [Rattus norvegicus]	DIS[166.9984]ENKR	13711194	3.29052e+06	1166835	22086884	24925240	11902307	0.0702452				22758142	ref|NP_690003.1 calcium-regulated heat stable protein 1 [Rattus norvegicus]	TFS[166.9984]ATVR	12756172800	13894751232	13970161664	11749477376	11277727744	11930805248	0.0242217
392351057	ref|XP_220207.6 PREDICTED: serine/arginine repetitive matrix protein 2 [Rattus norvegicus]	SRAS[166.9984]PVSR	15657273	2664343	1.15953e+06	41579144	36685776	15476086	0.0703006				13929188	ref|NP_114019.1 reticulon-4 [Rattus norvegicus]	NEDAS[166.9984]FPSTPEPVK	687551040	541105792	576510528	327282496	398090048	457618880	0.0242349
300794532	ref|NP_001178622.1 rho GTPase-activating protein 21 [Rattus norvegicus]; Duplicate proteins: gi|293342914	AQPSSS[166.9984]EDELDSVFFKK	70351088	76864200	67946000	83550160	75898120	86651704	0.0703244				19705535	ref|NP_599233.1 phosphofurin acidic cluster sorting protein 1 [Rattus norvegicus]	VGLVEDS[166.9984]PSTAGDGDDSPVVSLTVPSTSPPSSSGLSR	15011485	12559464	15801028	4.3785e+06	9322026	3291771	0.0242826
157823551	ref|NP_001099540.1 microtubule-associated protein 1S [Rattus norvegicus]	KPPPPAS[166.9984]PGSSDSSAR	241027040	243422080	224574448	224356624	218650000	204452592	0.0703788				9945330	ref|NP_064702.1 disintegrin and metalloproteinase domain-containing protein 17 precursor [Rattus norvegicus]	S[166.9984]FEDLTDHPVTR	22184424	36511924	29520428	9646144	8901618	4.89173e+06	0.0243557
56119164	ref|NP_001007801.1 putative oxidoreductase GLYR1 [Rattus norvegicus]	KLS[166.9984]LSEGK	208874288	212855408	252098848	275953184	259575344	326762368	0.0703926				162287306	ref|NP_058683.2 ATP-citrate synthase isoform 1 [Rattus norvegicus]	TAS[166.9984]FSESRADEVAPAK	153206752	193689056	228557888	317854144	280682048	281962240	0.0244287
194474014	ref|NP_001124046.1 transcription factor 20 [Rattus norvegicus]	GNAS[166.9984]PGAAAHDSISDYGPQDSR	385914624	316899136	384253408	450429792	439540832	563170432	0.0704193				392345444	ref|XP_003749266.1 PREDICTED: nipped-B-like protein [Rattus norvegicus]	TPIT[181.014]PQDVNR	147182016	151188576	140193600	96488096	120026008	115563384	0.0244749
77917614	ref|NP_446107.2 dynamin-1-like protein [Rattus norvegicus]	SKPIPIMPAS[166.9984]PQKGHAVNLLDVPVPVAR	1452939008	1359340288	1122464000	1756627584	1676096384	1467723904	0.0705691				392348614	ref|XP_002729637.2 PREDICTED: LOW QUALITY PROTEIN: metastasis-associated protein MTA3 [Rattus norvegicus]	HAELSGS[166.9984]PLK	426936704	470792576	411596480	332751008	345124384	354458848	0.0246147
157786744	ref|NP_001099187.1 dihydropyrimidinase-related protein 2 [Rattus norvegicus]	TVT[181.014]PAS[166.9984]S[166.9984]AKTSPAKQQAPPVR	874484416	690755456	514008768	320371552	467328544	317311264	0.0706241				18426834	ref|NP_569095.1 coronin-1A [Rattus norvegicus]	RRAT[181.014]PEPSSTLSSDTVSR	156841840	210814048	127720200	266499088	307200800	255268224	0.0246409
56605726	ref|NP_001008325.1 eukaryotic translation initiation factor 4B [Rattus norvegicus]	SRTGS[166.9984]ESSQTGTSATSGR	163220128	126008936	111971168	208550064	207299024	155866176	0.0709005				300795886	ref|NP_001178945.1 mitogen-activated protein kinase kinase kinase kinase 5 [Rattus norvegicus]	RQSS[166.9984]PSC[160.0307]VPIAETSSVGNGNGISK	2.19346e+06	1	2269137	10783170	6945081	6338612	0.0246428
392352171	ref|XP_213569.5 PREDICTED: eukaryotic translation initiation factor 4 gamma 1 isoform 2 [Rattus norvegicus]; Duplicate proteins: gi|392332422	IT[181.014]KPGSIDSNNQLFAPGGR	31915236	22225728	20805656	16286770	13580489	11684187	0.0710776				392344116	ref|XP_002728775.2 PREDICTED: rho GTPase-activating protein 33-like [Rattus norvegicus]	TPAS[166.9984]PVER	597729984	608395072	584831360	632571904	637229632	637377088	0.0246653
8850229	ref|NP_058900.1 microtubule-associated protein 6 [Rattus norvegicus]	AQS[166.9984]PLLPEPLKNQSPVVPAR	3.37585e+06	5.12395e+06	7144682	1	3.52391e+06	1.08949e+06	0.0713256				293361553	ref|XP_001064890.2 PREDICTED: transcription initiation protein SPT3 homolog [Rattus norvegicus]; Duplicate proteins: gi|293349667	SSPDS[166.9984]PENTPPPTPTAPSSGSQHAGR	48525568	47472020	51426232	81492648	67299264	70212832	0.0247278
392345961	ref|XP_345267.3 PREDICTED: E3 ubiquitin-protein ligase TRIM33 isoform 2 [Rattus norvegicus]; Duplicate proteins: gi|109467304	LKS[166.9984]DERPVHIK	77266648	203748048	38484772	458167328	303986880	215845936	0.0713884				148491097	ref|NP_062099.3 cytoplasmic dynein 1 heavy chain 1 [Rattus norvegicus]	TDS[166.9984]TSDGRPAWMR	942989184	892223616	945898432	1114670592	1178315648	1289393664	0.024865
6981182	ref|NP_037198.1 microtubule-associated protein 2 [Rattus norvegicus]	KSEVQAHS[166.9984]PSR	372008512	487398016	673577472	53873736	149631968	377135840	0.0715883				61556967	ref|NP_001013122.1 elongation factor 1-delta [Rattus norvegicus]	LADVAAQAAQS[166.9984]PALAPR	167951	3.86564e+06	5.62276e+06	14060103	10377992	18903346	0.0249287
392351057	ref|XP_220207.6 PREDICTED: serine/arginine repetitive matrix protein 2 [Rattus norvegicus]	S[166.9984]RTPLLPR	622791616	615629376	638117376	512536928	485117760	583456704	0.0717157				157786646	ref|NP_001099279.1 diphthamide biosynthesis protein 1 [Rattus norvegicus]	GHS[166.9984]PVPAC[160.0307]EGC[160.0307]SC[160.0307]ADQK	89603000	93357160	75556224	118076560	111995448	114110608	0.024944
16758150	ref|NP_445864.1 interleukin enhancer-binding factor 3 [Rattus norvegicus]	RPM[147.0354]EEDGEEKS[166.9984]PSK	189320320	155561696	205152512	140182656	121060616	154142544	0.0719316				8393490	ref|NP_058708.1 metabotropic glutamate receptor 5 [Rattus norvegicus]	SPS[166.9984]PISTLSHLAGSAGR	384346880	374702080	393890368	330400512	283065920	278660288	0.0249524
157820757	ref|NP_001100126.1 xeroderma pigmentosum, complementation group A [Rattus norvegicus]	RT[181.014]SPEPAAAEKPAELPAAVR	847801408	854653824	915000640	841909440	771675136	765833216	0.0719821				157818841	ref|NP_001101163.1 pogo transposable element with ZNF domain [Rattus norvegicus]	SLDAEPSVPSAAKPAS[166.9984]PEK	114927728	110954528	110460256	85055760	85666296	98170496	0.0249728
157817123	ref|NP_001102231.1 paired amphipathic helix protein Sin3a [Rattus norvegicus]	YMSSDTTS[166.9984]PELR	87560544	80729360	73763512	91220808	96586368	112283216	0.0720102				300797309	ref|NP_001178503.1 dedicator of cytokinesis protein 7 [Rattus norvegicus]	SPS[166.9984]GSAFGSQENLR	317882304	293600672	313593696	243639088	183852528	179649360	0.0251661
157819315	ref|NP_001100560.1 oxysterol-binding protein-related protein 11 [Rattus norvegicus]	VSES[166.9984]EGKLEGLATAVTPNK	42585660	52702816	63140388	108660000	67811120	91128112	0.0722244				17985955	ref|NP_445795.1 serine/threonine-protein kinase DCLK1 isoform 1 [Rattus norvegicus]	SGKSPSPSPT[181.014]S[166.9984]PGSLR	987135936	874126080	1109534976	1272336384	1362907008	1346829056	0.0252467
16758824	ref|NP_446399.1 serine/threonine-protein kinase MARK1 [Rattus norvegicus]	C[160.0307]RNS[166.9984]ITSATDEQPHIGNYR	50587296	53122120	50627104	37245144	35275952	17734264	0.0724102				68341979	ref|NP_001020290.1 pleckstrin homology domain-containing family O member 1 [Rattus norvegicus]	AKDPPRS[166.9984]PPDSQSEQLLLETER	183782288	201214880	156989760	252693136	240872544	230225888	0.0252496
16758360	ref|NP_446037.1 MAP kinase-activating death domain protein [Rattus norvegicus]	ATLSDSEIET[181.014]NSATSTIFGK	321374816	337668800	318899712	378778304	396435648	345080576	0.0725587				157818019	ref|NP_001103022.1 splicing factor, arginine/serine-rich 1B [Rattus norvegicus]	VKVDGPRS[166.9984]PS[166.9984]YGR	2449740032	2735720448	2842441984	2171215616	2087163776	2010141312	0.0252511
201066380	ref|NP_001094276.1 fascin [Rattus norvegicus]	VNASASS[166.9984]LK	357184480	362899232	367760480	338836448	285685632	307130144	0.0726386				392352171	ref|XP_213569.5 PREDICTED: eukaryotic translation initiation factor 4 gamma 1 isoform 2 [Rattus norvegicus]; Duplicate proteins: gi|392332422	ITKPGSIDSNNQLFAPGGRLS[166.9984]WGK	701613248	636116864	487166752	850800448	970162432	880217856	0.0252723
157821453	ref|NP_001102391.1 TBC1 domain family member 10B [Rattus norvegicus]	TEEARAS[166.9984]PVPGPGT[181.014]PTR	174741120	192281456	180936256	208329600	190175744	204048080	0.0727678				17985955	ref|NP_445795.1 serine/threonine-protein kinase DCLK1 isoform 1 [Rattus norvegicus]	AQPAPPELNS[166.9984]ESEDYSPSSSETVR	843787072	706948480	853068864	984564416	1069067456	1010767232	0.0252904
62079005	ref|NP_001014161.1 SLAIN motif-containing protein 1 [Rattus norvegicus]	S[166.9984]MPNLAR	203410272	212906624	184430480	250969856	239142592	306761664	0.0727716				16758164	ref|NP_445876.1 electrogenic sodium bicarbonate cotransporter 1 [Rattus norvegicus]	NLTSS[166.9984]SLNDISDKPEKDQLK	418757152	468930272	430850304	359151968	347994400	353375200	0.025301
158749620	ref|NP_062090.1 microtubule-associated protein 1B [Rattus norvegicus]	ASDAEIMSSQS[166.9984]ALALDER	38816608	71081632	48166040	129299392	71882648	112893800	0.0728405				392332580	ref|XP_003752628.1 PREDICTED: cut-like homeobox 1 isoform 3 [Rattus norvegicus]; Duplicate proteins: gi|392352438	RPGPLPAS[166.9984]PPPQLPR	54294316	54649280	46825812	43522424	39172376	38355096	0.0253054
392346203	ref|XP_216018.6 PREDICTED: rap guanine nucleotide exchange factor 1 [Rattus norvegicus]	AVS[166.9984]GSSLPVGINR	89220360	93312120	106171504	120513200	114369176	104340120	0.0729285				281371436	ref|NP_001163869.1 furry homolog [Rattus norvegicus]	NSDLFTVLS[166.9984]R	562364672	519966048	638356160	362900192	361519136	375049024	0.0253631
392343174	ref|XP_003754817.1 PREDICTED: TGF-beta-activated kinase 1 and MAP3K7-binding protein 3-like [Rattus norvegicus]	SPS[166.9984]PISNQPSPR	266529392	286282272	292809888	321227840	304252256	354347808	0.0733833				11067437	ref|NP_067731.1 serine/threonine-protein kinase MARK2 [Rattus norvegicus]	VPAS[166.9984]PLPGLDR	80921064	116510840	109181144	48485748	37859460	44937820	0.0254073
6978469	ref|NP_037349.1 afadin [Rattus norvegicus]	YVLSSQHRPDIS[166.9984]PTER	728001088	711327680	750987072	712412864	676770368	662545344	0.073484				164565360	ref|NP_001101182.2 CTTNBP2 N-terminal like [Rattus norvegicus]	S[166.9984]PTIPR	135552320	126166632	142082464	116912792	108064888	115731720	0.0254243
142375024	ref|NP_001077367.1 coiled-coil domain containing 92 [Rattus norvegicus]	SLS[166.9984]APLHPEFEEVYR	190826288	170782368	208305920	251786080	221484944	212835424	0.0735364				13162314	ref|NP_077051.1 human immunodeficiency virus type I enhancer-binding protein 2 homolog [Rattus norvegicus]	RPLS[166.9984]PGKDITTR	99440448	109598376	77441624	135674784	185410096	159513744	0.0255617
392351565	ref|XP_003750969.1 PREDICTED: rho GTPase-activating protein 23 isoform 1 [Rattus norvegicus]	VAPLATTEDSLASIPFIDEPTS[166.9984]PSIDLQAK	58227620	80272256	62456360	80506392	85549832	100361272	0.0735523				157819421	ref|NP_001100566.1 centrosomal protein of 97 kDa [Rattus norvegicus]	LLAC[160.0307]S[166.9984]PER	279767328	293490080	286139232	244489648	254766880	267822192	0.0255627
16758454	ref|NP_446095.1 phosphatidate cytidylyltransferase 2 [Rattus norvegicus]	EDAPPEDKESESEAKLDGETAS[166.9984]DSESR	272885376	218549728	247349728	287877472	308641920	287298784	0.0736824				158749606	ref|NP_001099892.1 Traf2 and NCK interacting kinase [Rattus norvegicus]	QNS[166.9984]DPTSENPPLPTR	857440192	697547456	690836736	433082688	544639104	532435456	0.0256689
13929188	ref|NP_114019.1 reticulon-4 [Rattus norvegicus]	DKEDLVC[160.0307]SAALHS[166.9984]PQESPVGK	78309856	106469784	125553464	66311232	47296924	71834288	0.0737296				16758846	ref|NP_446411.1 myc box-dependent-interacting protein 1 [Rattus norvegicus]	VNHEPEPASGAS[166.9984]PGATIPK	659324480	646563648	650873280	905966720	803289408	818380352	0.0258102
194440691	ref|NP_001101456.2 serine/arginine repetitive matrix protein 1 [Rattus norvegicus]	QRS[166.9984]PPVTK	270030816	305430688	247819120	117310392	220361616	199387952	0.0738313				256773205	ref|NP_001100917.2 RAB11 family interacting protein 2 [Rattus norvegicus]	NNMTAS[166.9984]MFDLSMKDK	6594004	6017238	7183382	9745088	12725115	10616814	0.0258218
117647212	ref|NP_001071119.1 ELAV-like protein 4 [Rattus norvegicus]	NC[160.0307]PS[166.9984]PMQTGAATDDSK	285448160	351139776	312420960	236635056	257569040	280894752	0.0739078				158749620	ref|NP_062090.1 microtubule-associated protein 1B [Rattus norvegicus]	SPSLS[166.9984]PSPPS[166.9984]PIEK	500433600	408953280	636230400	753274176	805173504	885720768	0.0259639
392332740	ref|XP_002728040.2 PREDICTED: CLIP-associating protein 1 [Rattus norvegicus]	GPPVT[181.014]PSSEKR	37882592	17472172	42387772	6831792	4.57202e+06	12303688	0.0739782				8394189	ref|NP_058758.1 PDZ and LIM domain protein 4 [Rattus norvegicus]	IHIDPEAQDGS[166.9984]PATSRR	217236128	246050336	188437584	158632768	130737616	132932296	0.0259807
392341926	ref|XP_001070332.3 PREDICTED: S phase cyclin A-associated protein in the endoplasmic reticulum isoform 1 [Rattus norvegicus]	HVIQS[166.9984]PSADR	452836064	400370720	491949728	345694304	387605568	367635072	0.073982				158186698	ref|NP_001103381.1 heterogeneous nuclear ribonucleoprotein M isoform a [Rattus norvegicus]	VGS[166.9984]EIER	76336680	73989128	96608208	59541200	49206944	41744492	0.0260256
392352171	ref|XP_213569.5 PREDICTED: eukaryotic translation initiation factor 4 gamma 1 isoform 2 [Rattus norvegicus]; Duplicate proteins: gi|392332422	EATLPPVS[166.9984]PPKAALAVDEVERK	38606876	26923694	30118424	21400186	24656094	17973370	0.0741836				158631164	ref|NP_001099925.1 immunoglobulin superfamily member 3 precursor [Rattus norvegicus]	EPHLNYS[166.9984]PTC[160.0307]LEPPVLSIHPGAID	1101359488	1111371520	1244113536	1423118208	1333300736	1551664896	0.0260499
300797934	ref|NP_001178533.1 E3 SUMO-protein ligase RanBP2 [Rattus norvegicus]	HS[166.9984]TPSPTKYSLSPS[166.9984]K	503695328	520676640	509762848	544882496	546512256	592602880	0.074198				39930373	ref|NP_058867.1 protein kinase C epsilon type [Rattus norvegicus]	KALS[166.9984]FDNRGEEHR	7730967	707964	24329436	48800992	76046776	43409620	0.0260626
157822735	ref|NP_001100223.1 cleavage and polyadenylation specificity factor subunit 2 [Rattus norvegicus]	KGS[166.9984]FFK	90439784	105426256	52116012	149191664	155786448	105038520	0.0742217				197927358	ref|NP_001101945.2 vasodilator-stimulated phosphoprotein [Rattus norvegicus]	MKS[166.9984]SSSVTTSEAHPSVPSSSDDSDLER	59270632	49841780	44406112	28991322	29347690	25524428	0.026106
157787171	ref|NP_001099213.1 SHC-transforming protein 3 [Rattus norvegicus]	AAS[166.9984]VEC[160.0307]ISPVTPR	226933184	225636608	230550272	240736288	257364800	269774592	0.0742554				58865550	ref|NP_001011991.1 protein NDRG1 [Rattus norvegicus]	SRT[181.014]ASGSSVTSLEGTR	47421776	64842896	63918044	41503956	31672366	26619944	0.0261237
66730360	ref|NP_001019449.1 microtubule-associated protein 4 [Rattus norvegicus]	T[181.014]SPSKPSSAPALRPGPK	652521536	611458496	656663424	602680704	604475328	581998336	0.0743212				392342444	ref|XP_001063925.3 PREDICTED: neuronal tyrosine-phosphorylated phosphoinositide-3-kinase adapter 2-like [Rattus norvegicus]; Duplicate proteins: gi|392350813	LSTS[166.9984]SETVNSTAATK	103014272	79318272	86983536	50221056	60038796	65070900	0.026155
62078847	ref|NP_001014079.1 tRNA-splicing endonuclease subunit Sen2 [Rattus norvegicus]	KGES[166.9984]PQHEPLSSK	332708352	289578784	328510176	280416480	276496608	264204080	0.0743656				160707980	ref|NP_001104267.1 protein piccolo isoform 2 [Rattus norvegicus]	EKPELVDDLS[166.9984]PR	172796432	174892272	178443312	190188816	200021072	206032896	0.0261678
9507127	ref|NP_062251.1 SRC kinase signaling inhibitor 1 [Rattus norvegicus]	LSYAGGRPPSYAGS[166.9984]PVHHAAER	631574144	559067392	717252480	866171136	806777152	705646784	0.0746636				14249130	ref|NP_116002.1 LIM and SH3 domain protein 1 [Rattus norvegicus]	GFSVVADT[181.014]PELQR	17857242	14464457	25350560	741349	3.2793e+06	1.01005e+06	0.0261841
31745154	ref|NP_853665.1 lipid phosphate phosphatase-related protein type 3 [Rattus norvegicus]	EKTS[166.9984]LGSLKR	37978972	28389984	43468600	27690412	20921838	21209332	0.0748688				71795664	ref|NP_001025216.1 membrane-associated guanylate kinase, WW and PDZ domain-containing protein 1 [Rattus norvegicus]	DARPSS[166.9984]PADVASNSSHGYPNDTVSLASSIATQPELITVHIVK	139532912	147089232	144636720	153654032	160596736	152354560	0.0262692
402744248	ref|NP_445901.1 histone deacetylase 4 [Rattus norvegicus]	KTAS[166.9984]EPNLK	385319136	419556256	513796096	275055360	262747344	386314304	0.0749363				16758846	ref|NP_446411.1 myc box-dependent-interacting protein 1 [Rattus norvegicus]	AQPS[166.9984]DSAPEKGNKSPS[166.9984]PPPDGSPAATPEIR	289175168	330729600	288493568	236388032	236263984	222039936	0.0263615
300798331	ref|NP_001178808.1 protein scribble homolog [Rattus norvegicus]	AFAALPSSRPVYDIQS[166.9984]PDFVEELR	10382493	5576582	5.21558e+06	4352277	1	1.40853e+06	0.0750073				76257394	ref|NP_446072.2 serine/threonine-protein kinase MRCK beta [Rattus norvegicus]	HSTPSNSSNPSGPPS[166.9984]PNSPHR	148308672	221095840	168431328	282688192	295827424	252491776	0.0263648
66730360	ref|NP_001019449.1 microtubule-associated protein 4 [Rattus norvegicus]	RTS[166.9984]PSKPSSAPALRPGPK	2194449408	1866178176	1865998080	2624442624	2149219072	2441659648	0.0750079				158081763	ref|NP_001103350.1 beta-adducin isoform a [Rattus norvegicus]	SPAVS[166.9984]PSKASEDAK	37778212	38196808	70398352	108155360	113994504	111158760	0.0264005
27465631	ref|NP_775174.1 choline-phosphate cytidylyltransferase B [Rattus norvegicus]	MLQALS[166.9984]PK	207371664	206897920	215054944	160628368	154833296	193848912	0.0750939				392345798	ref|XP_003749369.1 PREDICTED: tripartite motif-containing protein 46-like [Rattus norvegicus]	SGFGT[181.014]YPGR	110035088	149487232	164963008	44838180	45061684	41571448	0.0264297
6978805	ref|NP_037080.1 emerin [Rattus norvegicus]	RLS[166.9984]PPSSSSSSFSYR	29797888	21969926	32542850	56414968	35677484	46313628	0.0751781				392352901	ref|XP_223012.6 PREDICTED: apoptosis-stimulating of p53 protein 2 isoform 2 [Rattus norvegicus]; Duplicate proteins: gi|392332910	IPRPLS[166.9984]PTK	285694336	329781248	288354752	218989056	247182352	246918768	0.0264474
392348899	ref|XP_003750232.1 PREDICTED: 60S ribosomal protein L23a-like [Rattus norvegicus]	TS[166.9984]PTFR	57369052	60317096	73560752	33967248	38126124	56337232	0.0751943				169234852	ref|NP_001108518.1 uncharacterized protein LOC687565 [Rattus norvegicus]	LTVENS[166.9984]PKQETGISEGQGPVGEEEEK	229873680	221843648	200835632	168777728	186525568	180969504	0.0265712
392355561	ref|XP_003752073.1 PREDICTED: LOW QUALITY PROTEIN: FYVE, RhoGEF and PH domain-containing protein 1 [Rattus norvegicus]	RGSGS[166.9984]ALGGPLDPQFVGPSDASLGAPPSSR	7574245	14210671	5.44506e+06	31086890	21805304	15387318	0.0752186				13929124	ref|NP_113981.1 peptidyl-prolyl cis-trans isomerase G [Rattus norvegicus]	ADIDQS[166.9984]PVSK	1474423936	1439983104	1565691904	1317110528	1240246016	1372060416	0.0266072
19705447	ref|NP_599167.1 dual specificity protein kinase CLK3 [Rattus norvegicus]	YRS[166.9984]PEPDPYLSYR	386141216	379564832	416711552	427196992	457500896	417208768	0.075378				62078599	ref|NP_001013957.1 protein FAM54B [Rattus norvegicus]	ASS[166.9984]FADMM[147.0354]GILK	25890772	33912012	21783318	6317897	8.24971e+06	9438000	0.0266831
404351673	ref|NP_001258234.1 uncharacterized protein LOC362697 [Rattus norvegicus]	ALTEPVQSTSLIGILT[181.014]RTPESEAPDIESR	12063547	7450979	6356243	1.39996e+06	3.39214e+06	5305341	0.0754459				8394389	ref|NP_058805.1 synapsin-3 [Rattus norvegicus]	MSQLLVPGASVPS[166.9984]PLRPWGPQTK	937491072	804326592	911442560	696704128	661645504	751399232	0.026692
164565391	ref|NP_001106837.1 connector enhancer of kinase suppressor of ras 2 isoform 1 [Rattus norvegicus]	S[166.9984]TSPTHYSLLPSLQMDALR	357449952	291027264	372121152	421775296	383053312	442313856	0.0754765				158303318	ref|NP_058908.2 microtubule-associated protein tau [Rattus norvegicus]	TDHGAEIVYKS[166.9984]PVVSGDTSPR	459754048	506350688	403485664	291942880	331733728	307760992	0.026701
401709973	ref|NP_001257914.1 liprin-alpha-3 [Rattus norvegicus]; Duplicate proteins: gi|293344062	LAPPS[166.9984]PAR	1837108608	1853250432	2172978688	1462428288	1532201088	1797500800	0.0757285				57770372	ref|NP_001009831.1 atlastin-1 [Rattus norvegicus]	DRNS[166.9984]WGGFSEK	254864240	244842880	233658400	319670496	328682624	381168992	0.0267078
392345990	ref|XP_003749428.1 PREDICTED: putative RNA-binding protein 15-like [Rattus norvegicus]; Duplicate proteins: gi|109467371	S[166.9984]LHLDK	17847518	24406142	13973544	106984376	59850732	54701684	0.0758222				30842796	ref|NP_851603.1 microtubule-associated serine/threonine-protein kinase 1 [Rattus norvegicus]	AALS[166.9984]PVQEHETGR	64725044	60264804	66277664	87835096	97389696	110479248	0.0268207
270483894	ref|NP_001162021.1 calmodulin regulated spectrin-associated protein 1 [Rattus norvegicus]	SKT[181.014]PTPSVETLPHSR	358157632	266609392	300176896	376241408	430623648	364013056	0.0759788				392352171	ref|XP_213569.5 PREDICTED: eukaryotic translation initiation factor 4 gamma 1 isoform 2 [Rattus norvegicus]; Duplicate proteins: gi|392332422	SFS[166.9984]KEVEER	3179554304	3344866048	3177344000	2892352000	2886709504	3072917760	0.0269124
208022663	ref|NP_445899.1 histone deacetylase 2 [Rattus norvegicus]	M[147.0354]LPHAPGVQM[147.0354]QAIPEDAVHEDS[166.9984]GDEDGEDPDKR	35014220	39164660	25449186	27466290	15716379	17142346	0.0761943				198442903	ref|NP_001128339.1 R3H domain-containing protein 1 [Rattus norvegicus]	ASS[166.9984]FSGISVLTR	355656320	302827232	318957056	383277216	385317120	427706176	0.026934
16923990	ref|NP_476477.1 epsin-1 [Rattus norvegicus]	TALPTS[166.9984]GSSTGELELLAGEVPAR	330228448	314005248	352076480	437642400	358379296	429243008	0.0763729				392352555	ref|XP_003751243.1 PREDICTED: ataxin-2 [Rattus norvegicus]	TSPAGGTWSSVVSGVPRLS[166.9984]PK	174696992	166019552	186781472	210572544	193054016	213034736	0.0270213
9507159	ref|NP_062006.1 synapsin-1 isoform a [Rattus norvegicus]	DAS[166.9984]PGRGSHSQTPS[166.9984]PGALPLGR	109553464	117455032	77218240	125449928	138679216	150115232	0.0765993				392350988	ref|XP_003750809.1 PREDICTED: pyridoxal-dependent decarboxylase domain-containing protein 1 [Rattus norvegicus]	QTEALQDEEDDHS[166.9984]QVEELER	302755968	248925376	291811680	197152544	208470112	189208208	0.0270433
300794336	ref|NP_001178612.1 B-cell lymphoma/leukemia 11A [Rattus norvegicus]	SDDGLST[181.014]ASSPEPGTSDLVGSASSALK	62057084	84746296	107853648	155672176	104940936	135371984	0.0768273				8393415	ref|NP_058891.1 neuromodulin [Rattus norvegicus]	IQAS[166.9984]FR	4796275712	4180927488	3619858944	5782715904	6425924608	5267320832	0.0270865
392350664	ref|XP_003750716.1 PREDICTED: stromal membrane-associated protein 1-like isoform 2 [Rattus norvegicus]; Duplicate proteins: gi|293349710	NAIAITNISSSDAPLQPLVSS[166.9984]PSLPAAVDKNK	32463094	30125552	49934384	18373906	26873730	8472188	0.0769279				208973284	ref|NP_001129188.1 microtubule-associated protein 9 [Rattus norvegicus]	EKGGFTEDDLTTDPLLSTS[166.9984]PSVITPTEPAEPAKK	22954358	14253647	11105389	36254056	56648752	39932300	0.0270919
6981182	ref|NP_037198.1 microtubule-associated protein 2 [Rattus norvegicus]	DGS[166.9984]PDAPATPEKEEVPFSEYK	1408015488	1523545600	1575975936	1771818624	1634230912	1606850688	0.0771614				164518921	ref|NP_001106828.1 neuropeptide Y receptor type 1 [Rattus norvegicus]	QAS[166.9984]PVAFK	231952352	227216880	217543936	201809248	208175968	209906576	0.0271454
260166603	ref|NP_001127971.2 raptor [Rattus norvegicus]	SVSS[166.9984]YGNIR	528965216	554923008	602194048	672497216	596595456	634550336	0.0771979				6981182	ref|NP_037198.1 microtubule-associated protein 2 [Rattus norvegicus]	TPGTPGT[181.014]PSYPR	480220192	585101312	558361920	389074944	227019312	197793744	0.0271667
157822067	ref|NP_001100762.1 ubiquitin carboxyl-terminal hydrolase BAP1 [Rattus norvegicus]	SANPTRPSS[166.9984]PVTSHISK	305374560	325454720	358371232	389022496	370111488	371664864	0.0772926				56090319	ref|NP_001007657.1 microtubule-associated protein RP/EB family member 3 [Rattus norvegicus]	LIGTAVPQRTS[166.9984]PTGPK	839014912	831860992	747864128	902700352	942595264	1008923456	0.0272576
67078516	ref|NP_001019921.1 DNA polymerase delta subunit 3 [Rattus norvegicus]	RVDLS[166.9984]DEEAKETENLK	91988024	137507488	107292880	55271036	88395200	72455504	0.0773491				6978795	ref|NP_037079.1 eukaryotic elongation factor 2 kinase [Rattus norvegicus]	TLS[166.9984]GSRPPLLLR	115232168	119786160	126128776	100779840	110813064	98497976	0.0273047
157821269	ref|NP_001101251.1 serine/threonine-protein kinase PAK 7 [Rattus norvegicus]	AS[166.9984]SSSPLDYSFQLTPSR	15085814	13913779	13313650	31300142	33936952	19958074	0.0773553				165377118	ref|NP_001106994.1 rho guanine nucleotide exchange factor 7 isoform b [Rattus norvegicus]	SGTLKS[166.9984]PPKGFDTTAINK	254494544	299938496	239938112	333140128	364818592	342620800	0.0273502
300797394	ref|NP_001178507.1 pleckstrin homology-like domain family B member 1 [Rattus norvegicus]	VLTTS[166.9984]PSR	341092256	343038208	376465312	409725536	374140256	435476896	0.0773626				392352705	ref|XP_003751288.1 PREDICTED: neuron navigator 1-like [Rattus norvegicus]; Duplicate proteins: gi|392332774	SIGS[166.9984]PESTPK	743465408	712267776	849309120	638051584	469093344	532624832	0.0274333
13929188	ref|NP_114019.1 reticulon-4 [Rattus norvegicus]	KAQIITEKTS[166.9984]PK	19510874112	19435237376	21180270592	15874058240	18156525568	18576633856	0.0775408				32996729	ref|NP_872616.1 ras-related protein Rab-40C [Rattus norvegicus]	SIRPPQS[166.9984]PPQNC[160.0307]SR	89572440	72916952	85587960	54671104	63047380	62689896	0.0274989
221325616	ref|NP_001138312.1 hypothetical protein LOC689074 [Rattus norvegicus]	NTETVPSQNNSGSSS[166.9984]PVFNFR	1	636418	2286897	9024833	4831726	13794705	0.0775899				325197193	ref|NP_001100885.2 sal-like protein 1 [Rattus norvegicus]	DAPTSHVPSGPLSSSATS[166.9984]PVLLPALPR	44631180	37206900	48120848	26408570	33896192	22569330	0.0275413
66730360	ref|NP_001019449.1 microtubule-associated protein 4 [Rattus norvegicus]	ELPPS[166.9984]PEKK	193402208	222335456	251804064	159554032	147382576	198630464	0.0781143				8394389	ref|NP_058805.1 synapsin-3 [Rattus norvegicus]	S[166.9984]FASLFSD	63383352	76756960	61608620	37858708	40860472	53706192	0.027556
157822037	ref|NP_001102908.1 MAP7 domain-containing protein 1 [Rattus norvegicus]	SRGPT[181.014]PTATGPR	164592896	121665832	169419120	221774720	173674288	239652144	0.0781424				77917530	ref|NP_001030090.1 protein IWS1 homolog [Rattus norvegicus]	QKIDS[166.9984]DDDGEKEGDEK	277816800	219399696	236837232	153956400	179735600	158556864	0.027559
17985955	ref|NP_445795.1 serine/threonine-protein kinase DCLK1 isoform 1 [Rattus norvegicus]	SGKS[166.9984]PSPSPTSPGSLR	839707	3.70858e+06	2401295	13444257	5.25338e+06	10285696	0.0782249				300797978	ref|NP_001178791.1 filamin-C [Rattus norvegicus]; Duplicate proteins: gi|109473201	LGS[166.9984]FGSITR	186232592	188769712	216986112	161942080	115527488	120079656	0.0275711
254692824	ref|NP_001157079.1 serine/threonine-protein kinase WNK3 [Rattus norvegicus]	S[166.9984]RPQSLTHSDNLVVVK	105126880	96122928	128038040	136528576	127875808	159687184	0.0782914				197313681	ref|NP_001041317.2 bcl-2-associated transcription factor 1 [Rattus norvegicus]	EVQS[166.9984]PEQVK	4553159680	4248505344	4570238976	3952450560	3675947008	4091149568	0.0275834
18426838	ref|NP_569097.1 src kinase-associated phosphoprotein 2 [Rattus norvegicus]	PNPGS[166.9984]TSSPGSIPEEIR	37737076	32066650	33975692	45634772	40784484	54870016	0.0783602				293343148	ref|XP_001054818.2 PREDICTED: peroxisomal biogenesis factor 19-like [Rattus norvegicus]	IC[160.0307]EQFEAET[181.014]PTDSEATHR	368148672	417725920	361127424	277684608	287403264	290045856	0.0275994
403310662	ref|NP_001258127.1 ubiquitin conjugation factor E4 B [Rattus norvegicus]	LAGGQTSQPTTPLTS[166.9984]PQR	1848401	3.9944e+06	2984169	31559802	11599995	23260800	0.0785224				392348163	ref|XP_233240.5 PREDICTED: SH3-containing GRB2-like protein 3-interacting protein 1-like isoform 4 [Rattus norvegicus]; Duplicate proteins: gi|392340562	RST[181.014]PTPELTSK	866269632	1005845632	860366464	1052116864	1150569472	1218507904	0.0276071
300797374	ref|NP_001178762.1 cyclin-Y [Rattus norvegicus]	ASTIFLSKS[166.9984]QTDVR	107814160	94286824	64642176	129849976	141208688	109831176	0.0790138				158711712	ref|NP_001100960.2 protein capicua homolog [Rattus norvegicus]	TQS[166.9984]LSALPK	149576784	157194960	171838688	198251104	187577072	220556304	0.027628
16758538	ref|NP_446173.1 ras-specific guanine nucleotide-releasing factor 2 [Rattus norvegicus]	EHLVDGKS[166.9984]PR	1.5512e+06	1.23417e+06	2.20627e+06	9463126	8905538	3904782	0.0790171				300798518	ref|NP_001178561.1 FCH domain only protein 2 [Rattus norvegicus]	LSGINEIPRPFS[166.9984]PPITSNTSPPPTAPLAR	219864576	278426464	246745824	144224272	187215600	186456048	0.0278885
9507133	ref|NP_062235.1 STE20/SPS1-related proline-alanine-rich protein kinase [Rattus norvegicus]	T[181.014]PDIAQR	176630848	204460432	168353184	142231696	152945680	153946224	0.0793537				19705535	ref|NP_599233.1 phosphofurin acidic cluster sorting protein 1 [Rattus norvegicus]	ADLQGSAS[166.9984]PSKVEGTHTPR	918020160	1091056640	970902784	1514402304	1404902784	1215860736	0.0278989
158303318	ref|NP_058908.2 microtubule-associated protein tau [Rattus norvegicus]	AKTDHGAEIVYKSPVVSGDT[181.014]SPR	69547832	51771276	34813200	135632992	85778944	83887960	0.0793603				392352874	ref|XP_002728080.2 PREDICTED: centrosomal protein of 170 kDa [Rattus norvegicus]	LKGNKHDDGT[181.014]QSDSENAGVHR	32081874	41994696	112835456	203164624	150424368	168786416	0.0279002
189011632	ref|NP_001121024.1 protein LSM14 homolog A [Rattus norvegicus]	RS[166.9984]PVPARPLPPTSQK	4620494336	4356352512	4671969280	4325979648	4193632512	4245574400	0.0795306				158749620	ref|NP_062090.1 microtubule-associated protein 1B [Rattus norvegicus]	ITSFPESES[166.9984]YSYETTTK	1423099392	1287440000	1634174720	2194255104	1777042944	1988522240	0.0279158
281371436	ref|NP_001163869.1 furry homolog [Rattus norvegicus]	S[166.9984]LDSLDKC[160.0307]DMQTLEER	20454614	23288186	16648730	7580015	14919424	15260677	0.079603				254692824	ref|NP_001157079.1 serine/threonine-protein kinase WNK3 [Rattus norvegicus]	S[166.9984]RPQSLTHSDNLVVVK	166243584	159896960	160751792	250717488	208731568	230504560	0.027929
392345514	ref|XP_226953.5 PREDICTED: zinc finger protein 704-like [Rattus norvegicus]	S[166.9984]APTTLYLVHTDHAYQATPPVTIPGSAK	234832128	272678720	253632304	376506144	297394432	308188512	0.0797849				81295381	ref|NP_001032278.1 nucleolar RNA helicase 2 [Rattus norvegicus]	NGLSHPKPDSSSTQAPGEES[166.9984]ETEKEIPVEQK	725503936	786680576	618253312	948056832	965365760	881529216	0.0280338
401709973	ref|NP_001257914.1 liprin-alpha-3 [Rattus norvegicus]; Duplicate proteins: gi|293344062	SAAAGALGS[166.9984]PGLPLR	62531960	57269932	86841624	35405748	44318020	42158912	0.0798667				197386168	ref|NP_001127975.1 calmodulin-regulated spectrin-associated protein 2 [Rattus norvegicus]	RSS[166.9984]SMSYVDGFIGTWPK	8805974	12518303	10619355	20993018	21568250	29624662	0.0281667
158749620	ref|NP_062090.1 microtubule-associated protein 1B [Rattus norvegicus]	T[181.014]TRSPDTSAYC[160.0307]YETM[147.0354]EK	3125259	4296138	1.33603e+06	1	1	665641	0.0802679				6981182	ref|NP_037198.1 microtubule-associated protein 2 [Rattus norvegicus]	SGT[181.014]STPTTPGSTAITPGTPPSYSSR	277211072	250145024	354564768	395372576	506029472	533342880	0.028172
148747111	ref|NP_789827.3 deubiquitinating protein VCIP135 [Rattus norvegicus]	DGPSSAPATPTKAPYS[166.9984]PTTSK	147306592	150306288	134709792	166826160	169156144	150313040	0.0804214				162287306	ref|NP_058683.2 ATP-citrate synthase isoform 1 [Rattus norvegicus]	TAS[166.9984]FSESRADEVAPAKK	972747776	1276126848	1043833024	1646936704	1546025600	1359545216	0.0282106
62078789	ref|NP_001014051.1 protein FAM122A [Rattus norvegicus]	RNS[166.9984]TTFPSR	356916352	341674944	377973920	536094976	448554880	418511424	0.0804601				18543359	ref|NP_570105.1 MAP/microtubule affinity-regulating kinase 3 [Rattus norvegicus]	SRGST[181.014]NLFSK	73947272	56750248	68086272	95880640	93899080	94985720	0.0283286
392350887	ref|XP_003750789.1 PREDICTED: kinesin family member 1A isoform 2 [Rattus norvegicus]	DPSMSPLGAATLTPSST[181.014]C[160.0307]PSLIEGR	26037344	31777854	21838654	45971216	34501992	57097636	0.0805728				396941664	ref|NP_001257553.1 cytoplasmic dynein 1 intermediate chain 2 isoform 2 [Rattus norvegicus]	SVST[181.014]PSEAGSQDSGDGAVGSR	60660328	59040468	57120060	19836752	38858920	26136292	0.0283796
83320094	ref|NP_001032742.1 far upstream element-binding protein 1 [Rattus norvegicus]	QQAAYYAQT[181.014]SPQGM[147.0354]PQHPPAPQGQ	238840528	188857328	209729872	193082352	148923072	134903888	0.0806153				392341697	ref|XP_001064337.3 PREDICTED: la-related protein 4-like [Rattus norvegicus]	DVLNPVPVPVS[166.9984]SPTTTKPSR	1599491840	1648202240	1672035072	1869472384	1770228736	1932046464	0.0283817
6981182	ref|NP_037198.1 microtubule-associated protein 2 [Rattus norvegicus]	GVSGDREENS[166.9984]FSLNSSISSAR	912361216	922405952	1042376704	829706048	837568576	810481472	0.0809617				392346028	ref|XP_342338.5 PREDICTED: ankyrin-2 [Rattus norvegicus]	VQPPS[166.9984]PLPSSIDSNSSPEEAQFQPIVPK	37426000	61057152	41238244	74388920	109107840	87986424	0.0284208
392353564	ref|XP_573799.3 PREDICTED: APC membrane recruitment protein 2-like isoform 2 [Rattus norvegicus]	AAGPGSLVLPGSLTAS[166.9984]LEC[160.0307]VK	11900906	7393037	9190840	13182029	13324303	14249426	0.080976				66730360	ref|NP_001019449.1 microtubule-associated protein 4 [Rattus norvegicus]	RTS[166.9984]PSKPSSAPALRPGPK	2796323584	1945297536	2420277760	3792473088	4450673152	3292527872	0.028514
157786744	ref|NP_001099187.1 dihydropyrimidinase-related protein 2 [Rattus norvegicus]	T[181.014]VTPASSAKT[181.014]S[166.9984]PAK	3321343744	2444392192	2287241216	1779161088	1925630592	1479023616	0.0811336				293346742	ref|XP_001070228.2 PREDICTED: v-raf murine sarcoma viral oncogene homolog B1 [Rattus norvegicus]; Duplicate proteins: gi|109471941	SSS[166.9984]APNVHINTIEPVNIDEKFPEVELQDQR	127896776	120632280	138078416	100272416	112988768	107454704	0.0285811
67078482	ref|NP_001019941.1 SEC3-like 1 [Rattus norvegicus]	LTGS[166.9984]TSSLNK	422312608	389957600	379929824	374767968	355669024	350421888	0.0814338				157278004	ref|NP_001098110.1 sine oculis-binding protein homolog [Rattus norvegicus]	SADSPPGSS[166.9984]GQALSLAPSER	31149464	24168756	23381322	12017861	19339736	13945989	0.0285865
199561355	ref|NP_001019969.2 Atpase, class I, type 8B, member 2 [Rattus norvegicus]	RYPSSISSS[166.9984]PQK	773593472	902467648	916351616	1020813760	956758784	1015531648	0.0814483				403420614	ref|NP_001258161.1 multivesicular body subunit 12B [Rattus norvegicus]	LPPS[166.9984]PTR	2120618880	2088469376	1985569408	1726336128	1813126784	1921292288	0.0285974
12248185	ref|NP_073636.1 nuclear ubiquitous casein and cyclin-dependent kinase substrate 1 [Rattus norvegicus]	ATVTPS[166.9984]PVKGK	6436910080	6649804800	7120427520	6202164736	5583715328	6308197376	0.0815499				396578134	ref|NP_001257528.1 insulin-like growth factor 2 mRNA-binding protein 2 isoform 2 [Rattus norvegicus]	ISYIPDEELSS[166.9984]PSPPHR	86171320	87173600	83807816	62507244	59696160	72747584	0.0286082
392333045	ref|XP_002725001.2 PREDICTED: uncharacterized protein KIAA1211 [Rattus norvegicus]; Duplicate proteins: gi|392353079	VNLS[166.9984]PVTPAK	45868496	64517948	46508932	23070762	28480622	44202100	0.0816988				392352578	ref|XP_222212.6 PREDICTED: kinase suppressor of Ras 2-like, partial [Rattus norvegicus]	IHSGVGS[166.9984]C[160.0307]ENIPAQQR	107181016	92181104	113202280	85289976	68486208	76879952	0.0286249
307938308	ref|NP_445831.3 neuronal migration protein doublecortin [Rattus norvegicus]	M[147.0354]NGLPSPT[181.014]HS[166.9984]AHC[160.0307]SFYR	103196792	136253584	76310136	63380000	68988568	31703788	0.0817534				154091034	ref|NP_001093642.1 BTB/POZ domain-containing protein KCTD8 [Rattus norvegicus]	HSTLLSVPDSTLASMFSPSS[166.9984]PR	15997140	16678691	24360528	27142778	33572936	37756640	0.0286794
392351057	ref|XP_220207.6 PREDICTED: serine/arginine repetitive matrix protein 2 [Rattus norvegicus]	RQPS[166.9984]PQPS[166.9984]PR	395940128	313986976	226041168	508379104	696376256	426323040	0.0818576				20302081	ref|NP_620248.1 unconventional myosin-XVI [Rattus norvegicus]	LSGS[166.9984]YEEIWGPRPSGTMGQVGK	52986744	34370920	38159912	71064816	70473600	63621616	0.0287124
157786934	ref|NP_001099406.1 iron-sulfur cluster assembly enzyme ISCU, mitochondrial [Rattus norvegicus]	ELS[166.9984]APAR	937734080	887137600	919015936	883422720	873176640	858336192	0.0819709				13786200	ref|NP_112643.1 voltage-dependent anion-selective channel protein 1 [Rattus norvegicus]	LTFDSSFS[166.9984]PNTGKK	408791680	398204800	413540992	255307712	209915456	304733696	0.0288872
187937036	ref|NP_001120765.1 nuclear-interacting partner of ALK [Rattus norvegicus]	LC[160.0307]SSSS[166.9984]SDTSPR	56331868	51778120	53862056	21378412	38915472	41650172	0.0820246				407728599	ref|NP_001258431.1 catenin delta-2 [Rattus norvegicus]	GGSPLTTTQGGS[166.9984]PTK	1058725184	923208704	1052861312	727388288	793384064	882546048	0.0289083
392332696	ref|XP_001080633.3 PREDICTED: tetratricopeptide repeat protein 28-like [Rattus norvegicus]; Duplicate proteins: gi|392352609	DVLSLLNLS[166.9984]PR	67221192	73141824	65911796	74708744	80262064	89853064	0.0820775				27753966	ref|NP_776209.1 bcl-2-binding component 3 [Rattus norvegicus]	ARQEGSS[166.9984]PEPVEGLAR	108305176	139655824	131347624	77926384	86162888	76335568	0.0290902
11559962	ref|NP_071529.1 acetyl-CoA carboxylase 1 [Rattus norvegicus]	SSM[147.0354]S[166.9984]GLHLVK	235677488	190687072	271470496	151838384	156931440	169828384	0.0820977				221325616	ref|NP_001138312.1 hypothetical protein LOC689074 [Rattus norvegicus]	SVS[166.9984]SDSLGPPRPALTSSR	2422531328	2236701184	2638337280	3152860416	2832530944	2865840640	0.0291485
114052915	ref|NP_001040572.1 cell adhesion molecule 4 precursor [Rattus norvegicus]	GSYLTHEAS[166.9984]GLDEQGEAR	669838784	614729088	623312192	767102912	676084480	700847488	0.0821812				58865828	ref|NP_001012129.1 DNA-binding protein SATB1 [Rattus norvegicus]	LEQNGS[166.9984]PLGR	146830032	137335616	155630608	130539000	108449176	114513824	0.0291549
6978557	ref|NP_036640.1 plasma membrane calcium-transporting ATPase 2 [Rattus norvegicus]	SATSSSPGS[166.9984]PIHSLETSL	286678432	355350368	387668608	479142112	396544672	557115072	0.08233				208022626	ref|NP_001129068.1 arf-GAP domain and FG repeats-containing protein 1 [Rattus norvegicus]	SLLGESAPALHLNKGT[181.014]PTQS[166.9984]PVVGR	1702053248	1838024576	2190652160	1430136320	868537920	764503936	0.0292249
300797394	ref|NP_001178507.1 pleckstrin homology-like domain family B member 1 [Rattus norvegicus]	SALLAQNGTS[166.9984]SLPR	5.20161e+06	14685839	15618033	1.73271e+06	2.7746e+06	1	0.082462				392353419	ref|XP_003751496.1 PREDICTED: smad nuclear interacting protein 1-like [Rattus norvegicus]; Duplicate proteins: gi|62078871	S[166.9984]GDALATVVVK	441966048	459855584	480691520	425683232	378722240	399500416	0.0293088
13540687	ref|NP_110489.1 MARCKS-related protein [Rattus norvegicus]; Duplicate proteins: gi|392348370,gi|392348368	EGGGDSSASSPTEEEQEQGEISAC[160.0307]S[166.9984]DEGTAQEGK	13645387	23795488	15385955	70583536	32500756	50675252	0.0825923				197927209	ref|NP_116008.2 heterogeneous nuclear ribonucleoprotein L isoform b [Rattus norvegicus]	ISRPGDS[166.9984]DDSR	145634304	121176224	149366128	108815840	68528784	70978616	0.0293851
157786922	ref|NP_001099399.1 zinc finger CCHC domain-containing protein 8 [Rattus norvegicus]	GTPPLT[181.014]PSDSPQPRPTASGVDEDALTLEELEEQQR	24069302	19375950	19655396	18983914	13189612	11889740	0.0831205				8394389	ref|NP_058805.1 synapsin-3 [Rattus norvegicus]	SQS[166.9984]LTNSLSTSDTSHR	560549056	604963840	506058240	424182688	469568640	409098208	0.0294499
13540687	ref|NP_110489.1 MARCKS-related protein [Rattus norvegicus]; Duplicate proteins: gi|392348370,gi|392348368	GGDAEEEAGPQAAEPST[181.014]PSGPESGPASASAENE	108221016	100839544	84134536	134039688	106553000	132522384	0.0831445				8393696	ref|NP_058862.1 stathmin [Rattus norvegicus]	DLS[166.9984]LEEIQK	54455119872	46708637696	59114422272	74892369920	66252599296	66256801792	0.0295194
157823247	ref|NP_001101338.1 zinc finger protein 638 [Rattus norvegicus]	NSPVDESEVQTAADS[166.9984]PSVKPSEVEEETTSNIGTEPSVHQEELGKEEPK	191301680	145204992	216270976	259829088	212804752	269093152	0.0831568				13162357	ref|NP_077073.1 disabled homolog 2 [Rattus norvegicus]	SSPNPFVGS[166.9984]PPK	22166716	11941853	15301931	1	3695981	7061583	0.0295576
293347374	ref|XP_002726580.1 PREDICTED: zinc finger protein 462 [Rattus norvegicus]	LWAGPDPSS[166.9984]PTLTMSAEAK	14391401	12917604	10508825	6.62937e+06	9591754	10446656	0.0832467				403420618	ref|NP_001094161.1 nuclear mitotic apparatus protein 1 [Rattus norvegicus]	VSS[166.9984]ETHQGPGTPESK	32833260	38786700	38417924	26421842	13023888	16236720	0.0295668
157819679	ref|NP_001099708.1 serine/threonine-protein kinase PAK 4 [Rattus norvegicus]	S[166.9984]LVGTPYWMAPELISR	37928196	26473696	26387944	41912052	43854656	39872584	0.0832873				197927358	ref|NP_001101945.2 vasodilator-stimulated phosphoprotein [Rattus norvegicus]	NSTT[181.014]LPR	61354124	76954288	100094008	16730790	16434067	22024950	0.0296457
62079005	ref|NP_001014161.1 SLAIN motif-containing protein 1 [Rattus norvegicus]	SSQS[166.9984]FDSSLHGAGSGVSR	135854096	97447136	144708256	161533872	154589696	196816592	0.0833432				270483881	ref|NP_001162014.1 core-binding factor, runt domain, alpha subunit 2; translocated to, 2 [Rattus norvegicus]	QHS[166.9984]PGSTDSLSNDSQR	31180242	32797900	29873306	21406242	26531088	20561984	0.0296597
157786646	ref|NP_001099279.1 diphthamide biosynthesis protein 1 [Rattus norvegicus]	GHS[166.9984]PVPAC[160.0307]EGC[160.0307]SC[160.0307]ADQK	101576000	97316200	112280096	133716848	118809248	157178736	0.0834096				6981182	ref|NP_037198.1 microtubule-associated protein 2 [Rattus norvegicus]	LSNVSS[166.9984]SGSINLLESPQLATLAEDVTAALAK	264249136	191349488	235316944	306126432	333027840	337892096	0.0297109
392345187	ref|XP_003749196.1 PREDICTED: actin-binding LIM protein 1 isoform 2 [Rattus norvegicus]	QSLGES[166.9984]PR	27090832	47685700	37246716	18911844	19452360	16850906	0.0835472				9507115	ref|NP_062098.1 excitatory amino acid transporter 1 [Rattus norvegicus]	DVEMGNS[166.9984]VIEENEM[147.0354]K	16234445	28590064	22039862	2.57773e+06	2.6671e+06	1.71509e+06	0.0297307
313569844	ref|NP_001186244.1 GTP-binding protein 1 [Rattus norvegicus]	SRS[166.9984]PVDSPVPASMFAPEPS[166.9984]SPGAAR	8962338	448150	7735220	13940256	15054733	11949829	0.0835906				157817975	ref|NP_001100889.1 SWI/SNF-related matrix-associated actin-dependent regulator of chromatin subfamily A member 5 [Rattus norvegicus]	TPTS[166.9984]PLK	1090849024	1248674688	1166634240	964471488	912066944	1037316288	0.0297317
215276960	ref|NP_001094172.1 WD repeat-containing protein 47 [Rattus norvegicus]	AAYADLLT[181.014]PLISK	11272825	17281312	19985878	7.84988e+06	5541884	12319509	0.0836646				6981660	ref|NP_037019.1 lamina-associated polypeptide 2, isoform beta [Rattus norvegicus]	LREQGAES[166.9984]R	532752320	368816096	407952672	296314368	109516392	136438528	0.0298473
6981602	ref|NP_037170.1 syntaxin-binding protein 1 [Rattus norvegicus]	LNKTDEEISS[166.9984]	494598752	515387392	520618816	492687840	441276544	468800096	0.0838584				197386807	ref|NP_001128071.1 filamin-A [Rattus norvegicus]	AFGPGLQGGNAGS[166.9984]PAR	75904144	46549348	97122888	174465952	117188712	148566928	0.0298813
196115075	ref|NP_001124485.1 armadillo repeat gene deleted in velo-cardio-facial syndrome [Rattus norvegicus]	S[166.9984]LAADDEGGPDLEPDYSTATR	114417424	105984840	108631848	124094808	152477488	164662320	0.0839314				157819181	ref|NP_001100374.1 mitogen-activated protein kinase kinase kinase kinase 4 [Rattus norvegicus]	AASS[166.9984]LNLSNGETESVK	53345292	62810104	53164628	36275580	47618416	37411452	0.0298854
13929188	ref|NP_114019.1 reticulon-4 [Rattus norvegicus]	NEDAS[166.9984]FPST[181.014]PEPVKDSSR	1972177024	2611280384	1952571392	1396220416	1618115200	1569235584	0.0839523				18543359	ref|NP_570105.1 MAP/microtubule affinity-regulating kinase 3 [Rattus norvegicus]	VRPSS[166.9984]DLSNSTGQS[166.9984]PHHK	39820168	44103684	30206512	56389540	67696816	52044820	0.0299591
158749620	ref|NP_062090.1 microtubule-associated protein 1B [Rattus norvegicus]	VLS[166.9984]PLR	9560089600	9710529536	10725740544	8798408704	7733429248	9319141376	0.0839924				403310664	ref|NP_001094321.1 histone-lysine N-methyltransferase MLL5 [Rattus norvegicus]	TSKPGS[166.9984]PGPINPAQSHGK	27936412	25108570	34840460	50468792	44859108	38329852	0.0299819
392333045	ref|XP_002725001.2 PREDICTED: uncharacterized protein KIAA1211 [Rattus norvegicus]; Duplicate proteins: gi|392353079	HS[166.9984]LDGSKLTEK	139436656	105929224	143873104	47519868	107848088	82372208	0.0842106				157818329	ref|NP_001101146.1 proline and serine-rich protein 1 [Rattus norvegicus]	NSDS[166.9984]PASVTNK	42953824	38253612	34946608	21958948	27371678	13189943	0.029985
13929188	ref|NP_114019.1 reticulon-4 [Rattus norvegicus]	DKEDLVC[160.0307]SAALHS[166.9984]PQESPVGKEDR	15993312	21977886	25908372	15247971	9966103	13928798	0.0842744				157818505	ref|NP_001101737.1 transcription factor AP-4 [Rattus norvegicus]	FIQELSGSS[166.9984]PK	48726340	52202556	67343944	22480528	31403392	39276560	0.0300028
157824101	ref|NP_001101371.1 RB1-inducible coiled-coil protein 1 [Rattus norvegicus]	ST[181.014]ELVLSPDMPR	63394832	98092912	69741376	105478680	97951400	119263584	0.0843637				194474014	ref|NP_001124046.1 transcription factor 20 [Rattus norvegicus]	LSTS[166.9984]PATR	1073561536	1023110656	1053979648	868334720	819729600	946692864	0.0300338
392352874	ref|XP_002728080.2 PREDICTED: centrosomal protein of 170 kDa [Rattus norvegicus]	S[166.9984]SPVNNHSSPS[166.9984]QTPALC[160.0307]PAEAR	616446272	732801280	645595008	540295104	557895616	593545344	0.0845194				293343148	ref|XP_001054818.2 PREDICTED: peroxisomal biogenesis factor 19-like [Rattus norvegicus]	AKPS[166.9984]PAPSPTISAPDASGPQKR	211765760	238479248	177046528	283022912	305387072	266639360	0.0300382
392345292	ref|XP_215467.3 PREDICTED: cyclin-dependent kinase 7 [Rattus norvegicus]; Duplicate proteins: gi|293345139	SFGS[166.9984]PNR	278570048	247071264	124630968	509530400	426575616	284891680	0.0845407				71043794	ref|NP_001020941.1 centrosomal protein of 41 kDa [Rattus norvegicus]	TNGKGS[166.9984]PEEQSPSPVQFINSTGAGDASR	29787648	15031484	25876194	40034268	49048660	38306600	0.0300626
198386339	ref|NP_001014000.2 mitogen-activated protein kinase kinase kinase 13 [Rattus norvegicus]	SPDPSSS[166.9984]PAHNPLSGNAQGSER	21407346	19157580	13178491	13994509	10710949	6516190	0.0845632				6978599	ref|NP_037351.1 calcium-dependent secretion activator 1 [Rattus norvegicus]	AGGGRPSS[166.9984]PSPSVVSEKEK	25145808	34135888	51188280	74222504	77824360	68988024	0.0301068
78214337	ref|NP_001030332.1 splicing factor, arginine/serine-rich 11 [Rattus norvegicus]	DYDEEEQGYDS[166.9984]EKEK	27405608	29572968	22997644	52877088	60491108	35173036	0.0846554				157823265	ref|NP_001101263.1 acetyl-coenzyme A synthetase, cytoplasmic [Rattus norvegicus]	GWS[166.9984]PPPEVR	1725067520	1535863808	1754559488	2029638016	1950509824	2015042432	0.0301179
203097140	ref|NP_059039.2 myosin regulatory light chain 12B [Rattus norvegicus]	ATS[166.9984]NVFAMFDQSQIQEFK	463690080	463734240	425993984	361586048	417213728	313537312	0.0846648				18959214	ref|NP_579817.1 dual specificity mitogen-activated protein kinase kinase 2 [Rattus norvegicus]	RKPVLPALTINPTIAEGPS[166.9984]PTSEGASEAHLVDLQK	697958848	744783680	553629632	982941248	1008355392	819803264	0.0301429
157818041	ref|NP_001102527.1 YEATS domain-containing protein 2 [Rattus norvegicus]	FLESPS[166.9984]R	32285086	30389488	41393648	19464194	29658794	23973076	0.0846926				6978589	ref|NP_037278.1 non-muscle caldesmon [Rattus norvegicus]	QSVDKVTS[166.9984]PTKV	55846680	40118036	42639972	28032976	20196754	24954090	0.0301541
157819595	ref|NP_001100575.1 zinc finger protein 295 [Rattus norvegicus]	SFS[166.9984]ASQSTDREEASPVTEVR	114851936	128343952	130743152	146462064	173597168	140809744	0.0850479				30842796	ref|NP_851603.1 microtubule-associated serine/threonine-protein kinase 1 [Rattus norvegicus]	SLILTSTS[166.9984]PT[181.014]LPRPHSPLPGHLGSSPLDSPR	14542825	26707968	23036168	91652128	71953384	54741692	0.0301603
157786960	ref|NP_001099421.1 phosphatidylinositol-4-phosphate 3-kinase C2 domain-containing subunit beta [Rattus norvegicus]	KLS[166.9984]PPPLPPR	35716656	43361612	47816444	32588056	29250194	34371376	0.0850929				290560659	ref|NP_001166842.1 zinc finger protein 609 [Rattus norvegicus]	APS[166.9984]LTDLVK	266519872	283204800	296269312	160874464	220906784	212211952	0.0302044
402794761	ref|NP_001258061.1 rho GTPase-activating protein 35 [Rattus norvegicus]	KVS[166.9984]AVSKPVLYR	64729148	66481704	67449352	199233792	104948432	155825584	0.0853395				392348672	ref|XP_003750165.1 PREDICTED: dihydropyrimidinase-related protein 5-like [Rattus norvegicus]; Duplicate proteins: gi|12711692	EMGT[181.014]PLADTPTRPVTR	1994844416	2175465216	2168487424	2435811072	2758477568	2859055360	0.0302244
58865984	ref|NP_001012204.1 TRAF3-interacting protein 1 [Rattus norvegicus]	RQES[166.9984]TETLAGDR	41697664	48351192	62811100	37458520	31322744	29529914	0.0854061				16758846	ref|NP_446411.1 myc box-dependent-interacting protein 1 [Rattus norvegicus]	VNHEPEPASGAS[166.9984]PGATIPKS[166.9984]PSQLR	216395392	259133024	294894944	370860384	372416448	318899296	0.0302887
11559962	ref|NP_071529.1 acetyl-CoA carboxylase 1 [Rattus norvegicus]	SSMS[166.9984]GLHLVK	682663616	783150272	661125184	799516480	864860928	784556608	0.0856925				8394373	ref|NP_058760.1 signal transducer and activator of transcription 5A [Rattus norvegicus]	LS[166.9984]PPAGLFTSAR	9206821	8182149	6.2918e+06	4.05651e+06	3.21862e+06	3.65305e+06	0.0303433
281427188	ref|NP_001163942.1 zinc finger CCCH type containing 13 [Rattus norvegicus]	AAVVAS[166.9984]PLLDQQR	229470448	199819680	198758928	138322704	188456512	173618976	0.0858009				300794936	ref|NP_001178898.1 hyccin [Rattus norvegicus]	S[166.9984]FEQVSGVPGPR	268091792	227990816	261051760	325357504	286077568	312936448	0.0304138
261399900	ref|NP_001159747.1 mediator of DNA damage checkpoint protein 1 [Rattus norvegicus]	ETAVQEGSSS[166.9984]PVADIR	807311680	833532160	818378176	833910208	876948096	854208768	0.0859561				194440691	ref|NP_001101456.2 serine/arginine repetitive matrix protein 1 [Rattus norvegicus]	TAS[166.9984]PPPPPK	2103532800	2102518016	2072792960	1934037376	1830030208	1949648768	0.0304764
194474014	ref|NP_001124046.1 transcription factor 20 [Rattus norvegicus]	LSTS[166.9984]PATREEAAS[166.9984]PGAK	26215506	27567462	12883118	33029396	32107502	41445448	0.0862376				281427188	ref|NP_001163942.1 zinc finger CCCH type containing 13 [Rattus norvegicus]	KGPRT[181.014]PS[166.9984]PPPPILEDIILGK	22270556	25371214	26459594	16692743	19414156	12546071	0.0304786
392347945	ref|XP_001054584.2 PREDICTED: golgi-associated plant pathogenesis-related protein 1 [Rattus norvegicus]; Duplicate proteins: gi|392340399	ILKHS[166.9984]PESSR	64548324	60350996	63507160	54462544	61019064	54644512	0.0865535				19173794	ref|NP_596912.1 meiosis arrest female protein 1 [Rattus norvegicus]	LSSFDLS[166.9984]PVNHEDQPAVSR	10908635	8247159	11600256	18033636	17709780	24476262	0.0305175
300797309	ref|NP_001178503.1 dedicator of cytokinesis protein 7 [Rattus norvegicus]	SPSGSAFGS[166.9984]QENLR	405921728	433875840	498488288	524439040	542504704	516760832	0.0869923				157822037	ref|NP_001102908.1 MAP7 domain-containing protein 1 [Rattus norvegicus]	SSQPSPTAVPASDS[166.9984]PSAK	10542752	10658950	18258086	27886410	22417044	21788014	0.0305522
215276960	ref|NP_001094172.1 WD repeat-containing protein 47 [Rattus norvegicus]	S[166.9984]LNPALDGLTC[160.0307]GLTSHDKR	879109568	862532672	793495232	757488512	808676928	718600256	0.0869953				77020258	ref|NP_001029136.1 6-phosphofructo-2-kinase/fructose-2,6-bisphosphatase 2 isoform b [Rattus norvegicus]	RNS[166.9984]FTPLSSSNTIR	1804040704	1937241344	1924197760	2018922368	2059552768	2128385024	0.0305746
197333853	ref|NP_001100279.1 vacuolar protein sorting 26 homolog B [Rattus norvegicus]	KS[166.9984]M[147.0354]SHQAAIASQR	79126912	38242688	71122240	11856949	27832230	41791100	0.0870527				67846022	ref|NP_001020043.1 NF-kappa-B-activating protein [Rattus norvegicus]	APVSGSRS[166.9984]PVR	210949552	236243056	238736352	204646752	175508400	183931056	0.0306546
77735346	ref|NP_446225.1 tight junction protein ZO-2 [Rattus norvegicus]	GSYGS[166.9984]DPEEEEEYR	1.81435e+06	1.14261e+06	1.40018e+06	7.05461e+06	6701648	2918094	0.0870964				197927456	ref|NP_001128182.1 protein canopy homolog 3 precursor [Rattus norvegicus]	KELGS[166.9984]LEEDANPDEEGVQK	131436216	115202160	119378904	141863232	152546240	168013200	0.030673
392352874	ref|XP_002728080.2 PREDICTED: centrosomal protein of 170 kDa [Rattus norvegicus]	S[166.9984]SPVNNHSSPSQTPALC[160.0307]PAEAR	2524076544	2472447744	2453133312	2158907392	2226837504	2406172672	0.087186				407339771	ref|NP_001258424.1 uncharacterized protein LOC690911 [Rattus norvegicus]	S[166.9984]PAKEPTEQPR	92030720	94235984	79603808	74380856	70147416	63585712	0.0306897
33667087	ref|NP_446240.2 syntaxin-1A [Rattus norvegicus]	TAKDS[166.9984]DDDDDVTVTVDRDR	1	1	1	4789509	7.02616e+06	1.99157e+06	0.087229				25742568	ref|NP_037066.1 dihydropyrimidinase-related protein 3 [Rattus norvegicus]	GMYDGPVFDLTT[181.014]TPK	11919250	9867003	8419017	3.00096e+06	5.73395e+06	6697140	0.0308884
11177894	ref|NP_068626.1 hamartin [Rattus norvegicus]	GGFDS[166.9984]PFYR	101095440	118549728	97429744	123998376	128070376	124867312	0.0872727				109479360	ref|XP_001078506.1 PREDICTED: serine/threonine-protein kinase D1 isoform 1 [Rattus norvegicus]; Duplicate proteins: gi|109478194	RLS[166.9984]NVSLTGLGTVR	196377072	231732272	195669312	170204880	160953184	133842776	0.0309134
194440691	ref|NP_001101456.2 serine/arginine repetitive matrix protein 1 [Rattus norvegicus]	RVS[166.9984]HS[166.9984]PPPK	4558057	2461626	2255382	6460604	7.43993e+06	4.05027e+06	0.0873425				24025618	ref|NP_705885.1 disabled homolog 1 [Rattus norvegicus]	EGVY[243.0297]DVPK	156552848	156565264	155999136	125394048	96742152	104143872	0.0309709
158711712	ref|NP_001100960.2 protein capicua homolog [Rattus norvegicus]	TQS[166.9984]LSALPK	120861512	134526480	162428160	182737568	163236736	175913072	0.0874098				6978509	ref|NP_036631.1 adenomatous polyposis coli protein [Rattus norvegicus]	LNS[166.9984]FIQVEAPEQK	187160416	202587424	236589072	287344000	270285472	270223296	0.0310872
158749620	ref|NP_062090.1 microtubule-associated protein 1B [Rattus norvegicus]	SSISPM[147.0354]DEPVPDSES[166.9984]PIEK	76910648	68751568	109291624	62016980	35575888	52615304	0.0874395				58865590	ref|NP_001012011.1 DNA ligase 3 [Rattus norvegicus]	LTTTGQVT[181.014]SPVKGASFITSTNPR	97361240	121811488	116655720	56113932	81902552	83294504	0.0311138
392355561	ref|XP_003752073.1 PREDICTED: LOW QUALITY PROTEIN: FYVE, RhoGEF and PH domain-containing protein 1 [Rattus norvegicus]	LLNSTNRDDEDT[181.014]PPNSPNVDLGK	6237129	13237705	6.66897e+06	13745533	18738920	13342178	0.0874827				16923990	ref|NP_476477.1 epsin-1 [Rattus norvegicus]	TALPTS[166.9984]GSSTGELELLAGEVPAR	449818016	406839904	433318656	484430080	465790176	498925440	0.0311571
158749620	ref|NP_062090.1 microtubule-associated protein 1B [Rattus norvegicus]	ASAEGEATAVVSPGVT[181.014]QAVVEEHC[160.0307]ASPEEK	1499095680	1507807616	1745723136	1317443072	1327271808	1364372608	0.0876054				56605736	ref|NP_001008330.1 uncharacterized protein KIAA1143 homolog [Rattus norvegicus]	KIQPQLPDEDGNES[166.9984]DKEDEQPQVVVLK	276130560	320881920	274897920	174677824	239726944	167023008	0.031327
145966694	ref|NP_599163.2 neuroligin-3 precursor [Rattus norvegicus]	RQEPLRQPS[166.9984]PQR	2274062080	2043388160	2282275328	1913360768	1904081920	2096051200	0.0877441				157820509	ref|NP_001102611.1 potassium channel tetramerisation domain containing 15 [Rattus norvegicus]	S[166.9984]PVSPLAAQGIPLPAQLTK	161206176	160115904	165832224	188250576	214496128	211058624	0.0313724
158508538	ref|NP_775145.2 rho GTPase-activating protein 39 [Rattus norvegicus]	RAELSGNC[160.0307]S[166.9984]PLLIQPR	29513638	41232032	28249394	46725196	41144740	46386180	0.0878738				13027458	ref|NP_076490.1 caM kinase-like vesicle-associated protein [Rattus norvegicus]	SATPATDGSATPATDGSVTPATDGSITPATDGSVT[181.014]PATDR	9111258	3.98724e+06	19060266	40752252	40468984	67413784	0.0314292
16758540	ref|NP_446174.1 CLIP-associating protein 2 [Rattus norvegicus]	SSSSS[166.9984]QESLNRPFSSK	118883880	152423264	135026288	96778608	115495872	112597024	0.0882767				392346203	ref|XP_216018.6 PREDICTED: rap guanine nucleotide exchange factor 1 [Rattus norvegicus]	AVS[166.9984]GSSLPVGINRQDFDVEC[160.0307]YTQR	49073180	51373976	53174328	77383288	66419592	65345564	0.0315151
71143106	ref|NP_001020903.1 nucleolar protein 56 [Rattus norvegicus]	EEVAS[166.9984]EPEEAASPITPK	561357440	535477984	620458432	651333824	626297472	656652992	0.0885451				6981182	ref|NP_037198.1 microtubule-associated protein 2 [Rattus norvegicus]	ARVDHGAEIIT[181.014]QS[166.9984]PSRSSVAS[166.9984]PR	209697984	297971392	260026672	128583080	141240624	117916040	0.0315259
392351224	ref|XP_220446.6 PREDICTED: la-related protein 1 [Rattus norvegicus]	ILIVTQT[181.014]PPYMR	15959644	20806096	12834073	10816409	8724475	9413251	0.0886345				6981182	ref|NP_037198.1 microtubule-associated protein 2 [Rattus norvegicus]	LAS[166.9984]VSADAEVAR	1680705152	1709027456	1502180736	1284126848	1268501888	1282715136	0.0315325
215276960	ref|NP_001094172.1 WD repeat-containing protein 47 [Rattus norvegicus]	LSPYPSS[166.9984]PMR	278544992	316857664	274152096	320639360	327492832	378881984	0.0888878				13994177	ref|NP_113916.1 clathrin coat assembly protein AP180 [Rattus norvegicus]	KPGNNEGS[166.9984]GAPS[166.9984]PLSK	178871296	119569240	181170832	57381720	53567984	47737552	0.0316714
158749620	ref|NP_062090.1 microtubule-associated protein 1B [Rattus norvegicus]	SEQSSM[147.0354]SIEFGQES[166.9984]PEHSLAM[147.0354]DFSR	373173472	210467616	439239360	188694352	92190856	163912544	0.0888885				157823479	ref|NP_001101346.1 prickle-like protein 2 [Rattus norvegicus]	RPLS[166.9984]SLK	348424832	377597344	343841888	388245120	426844704	434131776	0.0316769
6981182	ref|NP_037198.1 microtubule-associated protein 2 [Rattus norvegicus]	ASQPSPPAHEAGYSTLAQSYTSDHPSELPEEPSS[166.9984]PQER	5458940928	5551959552	5392090112	5940265472	5978240000	5579744768	0.0889345				293357583	ref|XP_227694.5 PREDICTED: methylcytosine dioxygenase TET2 [Rattus norvegicus]; Duplicate proteins: gi|293345707	TVS[166.9984]EPSLSGLHLNTK	16935462	15722468	17529808	14318903	13211846	11228664	0.0316824
157823946	ref|NP_001102049.1 SH2 domain-containing protein 3C [Rattus norvegicus]	VHAASAAPC[160.0307]TAQPAS[166.9984]PVAR	866065792	848328320	946716672	784352256	782348288	840263680	0.0890953				157817492	ref|NP_001099968.1 serine/threonine-protein kinase PAK 6 [Rattus norvegicus]	AQSLPSDQPTGTFSPLTTSDT[181.014]SSPQK	110674264	114974840	79570136	40277096	66281696	58810964	0.0317189
403420634	ref|NP_001258170.1 heterogeneous nuclear ribonucleoproteins C1/C2-like [Rattus norvegicus]	DDEKEPEEGEDDRDS[166.9984]ANGEDDS	1594093696	2177597440	1899423104	4014615296	2940201728	2523909632	0.0893395				13929112	ref|NP_113974.1 tripartite motif-containing protein 3 [Rattus norvegicus]	RVKS[166.9984]PGGPGSHVR	4973403	9326378	12582932	31992376	18924250	24052568	0.0317821
12018244	ref|NP_072110.1 metastasis-associated protein MTA1 [Rattus norvegicus]	NNM[147.0354]S[166.9984]PHGIPAR	448036288	336314400	520515584	278668768	247815184	320734336	0.0893422				293347913	ref|XP_001063027.2 PREDICTED: heterogeneous nuclear ribonucleoprotein L-like [Rattus norvegicus]; Duplicate proteins: gi|293359746	LKTEEGEIVYS[166.9984]AEESENR	200256832	187239360	154119312	259812592	230988080	224888800	0.0317848
12083667	ref|NP_073194.1 small glutamine-rich tetratricopeptide repeat-containing protein alpha [Rattus norvegicus]	S[166.9984]RT[181.014]PSASHEEQQE	45899188	72593288	55651364	38971232	29124166	40188428	0.0893617				392347297	ref|XP_003749789.1 PREDICTED: insulin-like growth factor 2 mRNA binding protein 3 [Rattus norvegicus]; Duplicate proteins: gi|392339927	VAYIPDETAAQQS[166.9984]PSPQLR	206782784	254369408	246715808	193953248	143507024	169172240	0.0318083
12248185	ref|NP_073636.1 nuclear ubiquitous casein and cyclin-dependent kinase substrate 1 [Rattus norvegicus]	LKATVT[181.014]PS[166.9984]PVKGK	131979488	146849456	94167360	57214308	106429392	57685976	0.0894				84781646	ref|NP_001034106.1 cytospin-B [Rattus norvegicus]	LGSS[166.9984]PTSSC[160.0307]NPTPTK	21074216	16220414	10924208	3.01301e+06	1.22e+06	6.80247e+06	0.0318968
158262009	ref|NP_001099729.2 AKT1 substrate 1 (proline-rich) [Rattus norvegicus]	S[166.9984]LPVSVPVWAFK	1288609792	1075176576	1134356864	1443261312	1313050752	1287719168	0.0896605				9507115	ref|NP_062098.1 excitatory amino acid transporter 1 [Rattus norvegicus]	NRDVEM[147.0354]GNS[166.9984]VIEENEMK	14162544	12592700	7802082	6206004	2.65659e+06	1.73536e+06	0.0319184
300797479	ref|NP_001178767.1 protein phosphatase methylesterase 1 [Rattus norvegicus]	QC[160.0307]EGITS[166.9984]PESSK	946896896	912230976	782192128	704585984	817182400	652785536	0.0896872				392345187	ref|XP_003749196.1 PREDICTED: actin-binding LIM protein 1 isoform 2 [Rattus norvegicus]	TSS[166.9984]LPGYGK	735241920	697853696	748153856	669162560	634989248	679720512	0.0319214
71043606	ref|NP_001020859.1 palmdelphin [Rattus norvegicus]	TELS[166.9984]PSR	703922112	704904576	510519584	1212953088	964880896	782890432	0.0897809				157786744	ref|NP_001099187.1 dihydropyrimidinase-related protein 2 [Rattus norvegicus]	TVT[181.014]PASSAKT[181.014]SPAKQQAPPVR	122647264	156177440	169975056	72120720	74530576	72939032	0.031927
6978469	ref|NP_037349.1 afadin [Rattus norvegicus]	EYFTFPASKS[166.9984]QDR	139147168	155071760	109452560	156187552	170858480	191598080	0.0898331				158749620	ref|NP_062090.1 microtubule-associated protein 1B [Rattus norvegicus]	IPPTEEPSYTQDNDLSELIS[166.9984]VSQVEASPSTSSAHTPSQIASPLQEDTLSDVVPPR	229861	1	471300	18279170	35374728	31135136	0.031942
71361633	ref|NP_001025092.1 epidermal growth factor receptor substrate 15-like 1 [Rattus norvegicus]	TVFAGAVPVLPAS[166.9984]PPPKDSLR	490126816	467709920	666056576	803298944	636960128	722273920	0.0899685				402534517	ref|NP_067713.2 band 4.1-like protein 1 isoform L [Rattus norvegicus]	SLDGAEFSRPAS[166.9984]VSENHDAGPDGDKR	2.34515e+06	17184870	8240761	34422488	47001956	25229458	0.0319689
392346656	ref|XP_003749608.1 PREDICTED: tumor suppressor p53-binding protein 1 [Rattus norvegicus]	STPFIVPSS[166.9984]PTEQGQR	6434442752	6536629760	6261434880	6824858112	6628528128	7209068544	0.0900167				392353692	ref|XP_003751575.1 PREDICTED: BTB/POZ domain-containing protein KCTD12 [Rattus norvegicus]; Duplicate proteins: gi|392333415	S[166.9984]PSGGAAGPLLTPSQSLDGSR	156406592	149894112	214106560	265940880	230428688	298499328	0.0320704
126517483	ref|NP_001075442.1 kinesin light chain 1 isoform B [Rattus norvegicus]	AC[160.0307]KVDS[166.9984]PTVTTTLK	1304237568	1501954304	1172041984	1014041152	1176399616	987874880	0.0901141				6978599	ref|NP_037351.1 calcium-dependent secretion activator 1 [Rattus norvegicus]	AGGGRPSS[166.9984]PSPSVVSEK	377375744	431671328	403055936	461592768	488054432	460185824	0.0320906
62078575	ref|NP_001013945.1 protein NDRG3 [Rattus norvegicus]	THS[166.9984]TSSSIGSGESPFSR	66740612	112750160	114888080	154537168	142762400	128519184	0.0902284				157822407	ref|NP_001101475.1 microtubule-associated serine/threonine-protein kinase 2 [Rattus norvegicus]	SWVIGS[166.9984]PEILR	10956477	24000126	20336752	37849000	36016384	30604550	0.0320985
6981182	ref|NP_037198.1 microtubule-associated protein 2 [Rattus norvegicus]	ENGINGELTS[166.9984]ADRETAEEVSAR	7.56658e+06	13135892	10432206	5522962	5.09896e+06	5756789	0.0902698				157821743	ref|NP_001100658.1 ras GTPase-activating protein nGAP [Rattus norvegicus]	SLTNPT[181.014]PIQQQLR	35824100	25029060	30370852	14736991	16419473	20332882	0.0321735
11496271	ref|NP_068837.1 CAP-Gly domain-containing linker protein 2 [Rattus norvegicus]	TGNESGSNLS[166.9984]DSGSVK	14861664	19287520	11194675	10225496	10224130	4870251	0.0905554				392353210	ref|XP_003751426.1 PREDICTED: LOW QUALITY PROTEIN: annexin V-binding protein ABP-10 [Rattus norvegicus]	LSSQPS[166.9984]TDISTDKER	44647940	42101764	46716548	53521048	52578868	60830020	0.0321972
16758606	ref|NP_446222.1 sorbin and SH3 domain-containing protein 2 [Rattus norvegicus]	ADLPGSSSTFTTSFISSSPSS[166.9984]PSR	40587720	75835936	79842856	130578872	79453872	128301704	0.0906458				28570188	ref|NP_788267.1 chloride intracellular channel protein 6 [Rattus norvegicus]	LQEETGEEEARPES[166.9984]GLKGPC[160.0307]EEAIQEK	1	3.43142e+06	1.85894e+06	6.82619e+06	6.50602e+06	5601165	0.0322095
16758554	ref|NP_446187.1 phosphatidylinositol 4-kinase type 2-alpha [Rattus norvegicus]	SSS[166.9984]ESYTQSFQSR	7.68315e+06	11950603	11930838	19931048	14055215	25566510	0.0906527				392351057	ref|XP_220207.6 PREDICTED: serine/arginine repetitive matrix protein 2 [Rattus norvegicus]	SMLQTPPDQNLSGSKS[166.9984]PC[160.0307]PQK	205858096	190483488	190939088	173325408	181080080	169922032	0.032264
167900441	ref|NP_001032296.2 forkhead box K1 [Rattus norvegicus]	QS[166.9984]PGPALAR	211763808	195679920	177471408	220317344	261152560	219616480	0.0907146				392342217	ref|XP_001056647.3 PREDICTED: ran-binding protein 3 [Rattus norvegicus]; Duplicate proteins: gi|392350505	S[166.9984]PSESAEGTHTFEEK	187286896	174477248	161467264	144898352	145243776	135020224	0.0322912
157819503	ref|NP_001100067.1 U4/U6.U5 tri-snRNP-associated protein 2 [Rattus norvegicus]	EREADEDS[166.9984]EPER	226446768	221911696	254578336	297339392	347896416	263812448	0.0907247				16758360	ref|NP_446037.1 MAP kinase-activating death domain protein [Rattus norvegicus]	LASDS[166.9984]DAESDSR	125179880	96722200	124634760	83644768	52969304	35871400	0.0323001
293351800	ref|XP_340886.4 PREDICTED: chromobox protein homolog 1 [Rattus norvegicus]; Duplicate proteins: gi|293340388	KADS[166.9984]DSEDKGEESKPK	1124051584	1342626176	1681589760	492956288	559396352	1197565440	0.0909914				19705443	ref|NP_599162.1 unconventional myosin-IXa [Rattus norvegicus]	SVIES[166.9984]NRISR	133437824	140262000	108643192	82049072	71934840	101987760	0.0323456
13027458	ref|NP_076490.1 caM kinase-like vesicle-associated protein [Rattus norvegicus]	SAT[181.014]PAT[181.014]DGRATPATEESTVPAAQSSAAPAAK	48986836	30812986	53397080	23525412	23693026	22291618	0.0910532				300794822	ref|NP_001178893.1 microfibrillar-associated protein 1 [Rattus norvegicus]	KIVEPEVVGES[166.9984]DSEVEGDAWR	16551747	14940820	11020063	2.88497e+06	7804114	8494316	0.0323917
157823922	ref|NP_001103085.1 glycogen [starch] synthase, muscle [Rattus norvegicus]	HSS[166.9984]PHQS[166.9984]EDEEEPR	25387084	24389982	33563792	50641164	32354350	45505364	0.0910888				13592099	ref|NP_112387.1 syntaxin-4 [Rattus norvegicus]	QGDNIS[166.9984]DDEDEVR	138927136	171307440	146501184	123475056	96769272	113207072	0.0325339
157821743	ref|NP_001100658.1 ras GTPase-activating protein nGAP [Rattus norvegicus]	SLTNPT[181.014]PIQQQLR	41598608	31380274	43108224	15236787	29948044	29585522	0.0911661				392353560	ref|XP_003751539.1 PREDICTED: probable phospholipid-transporting ATPase IB-like isoform 1 [Rattus norvegicus]; Duplicate proteins: gi|392333331	ATS[166.9984]VGDQLEAPAR	98938328	79519344	95125216	58845416	65201020	74848728	0.032536
57527530	ref|NP_001009704.1 signal-induced proliferation-associated 1-like protein 2 [Rattus norvegicus]	YTIGDIFVHS[166.9984]PQR	384741888	385510752	427611168	436270400	446764000	440969184	0.0911953				6981182	ref|NP_037198.1 microtubule-associated protein 2 [Rattus norvegicus]	EAS[166.9984]PPSSADKSGLSR	1518058624	1748002560	1742649344	1304644608	1256836608	1300704128	0.0328356
392346330	ref|XP_575134.4 PREDICTED: formin-like protein 2-like [Rattus norvegicus]	LLEQEALM[147.0354]EQQDPKS[166.9984]PSHK	38559128	17560148	33396744	8763872	15032378	10784325	0.0912229				126517483	ref|NP_001075442.1 kinesin light chain 1 isoform B [Rattus norvegicus]	VDS[166.9984]PTVTTTLK	649961792	664064192	577362560	746922432	763049920	873487232	0.0329149
162287023	ref|NP_001094186.1 Son of sevenless homolog 1 [Rattus norvegicus]	TPDVFSSS[166.9984]PLHLQPPPLGK	18808366	24948482	31494280	38225656	37460652	30278800	0.0912568				157817456	ref|NP_001102755.1 hypothetical protein LOC500798 [Rattus norvegicus]	ESLFHSEHGALAQVGS[166.9984]PGASR	163549760	186005232	130136464	90996648	102711144	76262232	0.0329508
58865530	ref|NP_001011981.1 sorting nexin-17 [Rattus norvegicus]	S[166.9984]PPLLESPDASR	5242845	12858411	9277985	2.11453e+06	4.58548e+06	2.04533e+06	0.0915307				392343941	ref|XP_001053214.2 PREDICTED: zinc finger CCCH domain-containing protein 4-like [Rattus norvegicus]	T[181.014]GTGSPFAGNS[166.9984]PAREGEQDAGSLKDVFK	51940060	49456348	79353720	31136330	17490614	12585943	0.0329708
157824053	ref|NP_001102215.1 liprin-alpha-2 [Rattus norvegicus]	C[160.0307]ETS[166.9984]PPPTPR	188716560	194804880	179535152	101933440	147822816	159327424	0.0915743				392352705	ref|XP_003751288.1 PREDICTED: neuron navigator 1-like [Rattus norvegicus]; Duplicate proteins: gi|392332774	GKTPPVAVTS[166.9984]PITHTAQSALK	648807104	712031488	609747904	503618112	547102912	525850528	0.0330302
157820075	ref|NP_001100494.1 protein phosphatase Slingshot homolog 2 [Rattus norvegicus]	EM[147.0354]TTS[166.9984]ADQITEVK	34646252	38806296	47213148	33392814	22669750	31572740	0.0915982				11024680	ref|NP_067608.1 protein argonaute-2 [Rattus norvegicus]	SAS[166.9984]FNTDPYVR	57429688	63772948	71855848	101410824	79883296	88881408	0.033049
78365244	ref|NP_058686.2 alpha-adducin [Rattus norvegicus]	SPGT[181.014]PAGEGSGSPPK	296638112	329745920	395307264	256072032	238621488	286022752	0.0916108				157821453	ref|NP_001102391.1 TBC1 domain family member 10B [Rattus norvegicus]	TEEARAS[166.9984]PVPGPGT[181.014]PTR	151890784	144241440	170340176	181100192	188820880	210890992	0.0330503
392348163	ref|XP_233240.5 PREDICTED: SH3-containing GRB2-like protein 3-interacting protein 1-like isoform 4 [Rattus norvegicus]; Duplicate proteins: gi|392340562	ASIGNIALS[166.9984]PSPVRK	134877840	172519088	178958816	121733248	113535920	137223648	0.0917096				281485591	ref|NP_001102172.2 spastin [Rattus norvegicus]	TNKPST[181.014]PTTAVR	50205788	58126404	69284904	43961116	28052886	21717956	0.0330607
61740639	ref|NP_001013431.1 alsin [Rattus norvegicus]	RLSLPGLLSQVS[166.9984]PR	57730380	54937736	48083264	42626668	50238056	41939044	0.0917698				18677741	ref|NP_570827.1 fibroblast growth factor 12 [Rattus norvegicus]	EPS[166.9984]LHEIGEK	268418784	272621408	291566048	359801632	321616672	318487232	0.033095
403310688	ref|NP_001258135.1 ubiquitin carboxyl-terminal hydrolase 24 [Rattus norvegicus]	VSDQNS[166.9984]PVLPKK	300536672	278535424	266570272	254164688	266551584	234662048	0.0917899				77020274	ref|NP_001029140.1 large proline-rich protein BAG6 isoform 1 [Rattus norvegicus]	AAGARPLTS[166.9984]PESLSR	174178560	186602768	174797952	151924528	167373152	158122496	0.0331121
392352874	ref|XP_002728080.2 PREDICTED: centrosomal protein of 170 kDa [Rattus norvegicus]	S[166.9984]DSEATISR	1322640256	1404913920	1575740544	1097324800	1179897984	1341600640	0.0921952				16923966	ref|NP_476460.1 transformer-2 protein homolog beta [Rattus norvegicus]	HSHSHS[166.9984]PMSTR	4875895	16279020	35978356	66775388	48380796	54877488	0.0331146
392343069	ref|XP_003754788.1 PREDICTED: histone deacetylase 6 isoform 2 [Rattus norvegicus]; Duplicate proteins: gi|392355490,gi|109511550,gi|109510484	GAVPHSS[166.9984]PNLAEVK	406173472	375960480	399448640	353625216	368256736	307014848	0.0922148				157823741	ref|NP_001101009.1 FCH and double SH3 domains protein 2 [Rattus norvegicus]	DIQVS[166.9984]PSPKPHTSLPPLPLYDQPPSSPY[243.0297]PSPDKR	71393088	60738812	74825184	115923288	113786568	88771608	0.0332415
13540687	ref|NP_110489.1 MARCKS-related protein [Rattus norvegicus]; Duplicate proteins: gi|392348370,gi|392348368	EGGGDS[166.9984]SASSPTEEEQEQGEISAC[160.0307]SDEGTAQEGK	1934209	2.14949e+06	1.44511e+06	2.8068e+06	4.29481e+06	5.67455e+06	0.0922461				27465631	ref|NP_775174.1 choline-phosphate cytidylyltransferase B [Rattus norvegicus]	SPS[166.9984]PTFSWLPNK	28600348	30301506	27679578	48864584	38468904	43057416	0.0332645
25742674	ref|NP_579847.1 ataxin-10 [Rattus norvegicus]	MPPSRLS[166.9984]GIMVPAPIQDLEALR	4517544	5.84007e+06	6426775	9106778	6987751	6.87675e+06	0.0923601				37497105	ref|NP_073184.2 SH3 domain-binding protein 4 [Rattus norvegicus]	SYS[166.9984]LSELSVLQAK	268287152	243712544	264843712	299535488	288382976	283902080	0.0334145
157819315	ref|NP_001100560.1 oxysterol-binding protein-related protein 11 [Rattus norvegicus]	S[166.9984]FSLASSGNSPISQR	7913466	5.66801e+06	4.96453e+06	13108498	7.61893e+06	13412833	0.0924109				398650648	ref|NP_001257708.1 sodium/calcium exchanger 1 isoform 9 precursor [Rattus norvegicus]	AVS[166.9984]MHEVNMDVVENDPVSK	10660599	8140748	10848962	21444594	27992682	18684150	0.0336823
58865706	ref|NP_001012066.1 sphingosine kinase 2 [Rattus norvegicus]	SELALAPAPAPAAT[181.014]HSPLHR	45035716	48511072	56613040	22138746	42810388	35441856	0.0925848				77627981	ref|NP_113939.2 SH3 and multiple ankyrin repeat domains protein 1 [Rattus norvegicus]	ALTAS[166.9984]PPAAR	147089616	140694736	139593984	111011456	75652776	86766000	0.0337291
157823525	ref|NP_001101527.1 B-cell lymphoma/leukemia 11B [Rattus norvegicus]	SDDGLSAAS[166.9984]SPEPGTSELPGDLK	9225414	6796945	8935281	32767908	19963010	16541028	0.0926193				157820515	ref|NP_001101076.1 SH3 and PX domain-containing protein 2A [Rattus norvegicus]	RTS[166.9984]PASSLQR	160168832	202055392	150559264	101068312	87079376	97299992	0.033771
47059177	ref|NP_997627.1 protein PRRC2A [Rattus norvegicus]	EGVLAQVPLAPPQPGAPPS[166.9984]PAPAR	89095416	126636048	156892864	63425600	60989708	77662064	0.0926312				392352705	ref|XP_003751288.1 PREDICTED: neuron navigator 1-like [Rattus norvegicus]; Duplicate proteins: gi|392332774	S[166.9984]LTNLSFLTDSEK	125940320	123065992	149254992	86228072	86154000	112025960	0.0337796
77020258	ref|NP_001029136.1 6-phosphofructo-2-kinase/fructose-2,6-bisphosphatase 2 isoform b [Rattus norvegicus]	NYS[166.9984]VGSRPLKPLS[166.9984]PLR	415854624	473995840	392918272	510558048	517993408	458969408	0.0928438				402744019	ref|NP_001258019.1 myristoylated alanine-rich C-kinase substrate [Rattus norvegicus]	AEDGAAPS[166.9984]PSSET[181.014]PKK	110815992	96184456	156450640	68648296	41238300	30690408	0.0338288
240120164	ref|NP_001100950.2 zinedin isoform 1 [Rattus norvegicus]	S[166.9984]LELNGAGEPVEGAPR	61272900	61259292	56047500	48338856	56115860	43297736	0.0929117				16758846	ref|NP_446411.1 myc box-dependent-interacting protein 1 [Rattus norvegicus]	AQPSDSAPEKGNKS[166.9984]PS[166.9984]PPPDGSPAATPEIR	67665768	68464120	95861120	37748156	44240280	30026940	0.0338521
157820047	ref|NP_001101210.1 catenin delta-1 [Rattus norvegicus]	LNGPQDHNHLLY[243.0297]STIPR	22755690	17338454	24866784	24485584	32791960	35936048	0.0929416				30017437	ref|NP_835206.1 neuronal membrane glycoprotein M6-a [Rattus norvegicus]	SKEEQELHDIHS[166.9984]TR	1	1	10000195	26500204	15083501	15863424	0.0338683
112984212	ref|NP_001037738.1 ADP-ribosylation factor GTPase-activating protein 3 [Rattus norvegicus]	LTNTS[166.9984]FTEIEK	14778413	12288099	9561229	9456622	8.10194e+06	6.70937e+06	0.0933515				392349634	ref|XP_003750433.1 PREDICTED: megakaryoblastic leukemia (translocation) 1 isoform 1 [Rattus norvegicus]; Duplicate proteins: gi|392341554	AASC[160.0307]C[160.0307]LS[166.9984]PGAR	26483602	32004180	37085060	46884100	40252184	45876380	0.0340035
12083619	ref|NP_073169.1 zinc finger protein 238 [Rattus norvegicus]	LPS[166.9984]DAAGIPQAGGEAEPHATAAGK	353591552	344153440	370680512	386738976	365085408	385931456	0.0933642				13592005	ref|NP_112324.1 diphosphomevalonate decarboxylase [Rattus norvegicus]	RST[181.014]GDGDALPLSLGYK	126931560	118760560	116492968	171519792	196864480	157546144	0.0340294
293351610	ref|XP_002727769.1 PREDICTED: DNA-directed RNA polymerase II subunit RPB1 isoform 1 [Rattus norvegicus]; Duplicate proteins: gi|293340189	YSPTS[166.9984]PTY[243.0297]SPTSPK	55792440	104008336	53440516	191750624	96616760	150886256	0.0934505				392339728	ref|XP_003753889.1 PREDICTED: death-inducer obliterator 1 [Rattus norvegicus]; Duplicate proteins: gi|392346978	GLS[166.9984]PSYLGGPR	31138264	35951872	34498848	29098380	27503172	26822226	0.0340413
158517950	ref|NP_062117.2 [3-methyl-2-oxobutanoate dehydrogenase [lipoamide]] kinase, mitochondrial precursor [Rattus norvegicus]	S[166.9984]TSATDTHHVELAR	1670258688	1784390528	1958774016	1525605504	1553986816	1627880320	0.093517				13786198	ref|NP_112642.1 drebrin-like protein [Rattus norvegicus]	LRS[166.9984]PFLQK	354249440	428561440	393797152	482476800	487468256	504651840	0.0341388
157821749	ref|NP_001101855.1 dematin [Rattus norvegicus]	STS[166.9984]PPPSPEVWAESR	87672792	114057064	91896368	138154192	113629768	116151872	0.0935737				12248185	ref|NP_073636.1 nuclear ubiquitous casein and cyclin-dependent kinase substrate 1 [Rattus norvegicus]	KVVDYSQFQES[166.9984]DDADEDYGR	806989440	631454784	742044480	570445184	520600256	461732544	0.0341624
293356045	ref|XP_341884.4 PREDICTED: pre-mRNA cleavage complex 2 protein Pcf11 [Rattus norvegicus]; Duplicate proteins: gi|293344222	SRS[166.9984]PIVHSPK	35873724	25438556	41698712	6.3113e+06	21170112	25539752	0.0935877				157819595	ref|NP_001100575.1 zinc finger protein 295 [Rattus norvegicus]	SFS[166.9984]ASQSTDREEASPVTEVR	88878704	89485920	84816688	107923544	102615864	118765432	0.0341698
392353901	ref|XP_224759.6 PREDICTED: PH and SEC7 domain-containing protein 3-like [Rattus norvegicus]	IGS[166.9984]TTNPFLDIPHDPNAAVYK	8486683	12234766	12033251	14253157	14030764	19663584	0.093665				71361633	ref|NP_001025092.1 epidermal growth factor receptor substrate 15-like 1 [Rattus norvegicus]	KTVFAGAVPVLPAS[166.9984]PPPKDSLR	60494148	97221424	57564768	133797488	139816192	137210400	0.034187
403224975	ref|NP_001258102.1 myotubularin-related protein 5 [Rattus norvegicus]	LGLGTLSSS[166.9984]LSR	10551662	23077138	28874388	3.43766e+06	11319346	3340041	0.0937132				392353341	ref|XP_223709.6 PREDICTED: girdin [Rattus norvegicus]	M[147.0354]NAGS[166.9984]PGSEVVTLQQFLEESNK	76120304	74141784	60847316	45552252	54047304	31716910	0.0341995
157786604	ref|NP_001099250.1 protein transport protein Sec24A [Rattus norvegicus]; Duplicate proteins: gi|392331725	GPVPQKT[181.014]PPR	125267456	135112176	156559680	108623664	105906120	125997112	0.0938245				58865728	ref|NP_001012079.1 rho guanine nucleotide exchange factor 2 [Rattus norvegicus]	LES[166.9984]FESLR	16255944	9703408	20427050	23225370	32742012	31124518	0.0342037
56605824	ref|NP_001008375.1 membrane-associated progesterone receptor component 2 [Rattus norvegicus]	LLKPGEEPSEYT[181.014]DEEDTKDHSKQD	88084072	125709920	111745792	150721376	126817160	138124800	0.0938775				281427188	ref|NP_001163942.1 zinc finger CCCH type containing 13 [Rattus norvegicus]	GNPETHEDSQVFS[166.9984]PK	476228224	550652032	497994272	385503616	428674176	439462400	0.034208
399498536	ref|NP_001257793.1 protein NDRG2 isoform b [Rattus norvegicus]; Duplicate proteins: gi|399498529	TLS[166.9984]QSSESGTLPSGPPGHTM[147.0354]EVSC[160.0307]	12349384	12665598	12398855	48203560	21327626	40297388	0.0939839				310772258	ref|NP_001099796.2 splicing factor 3B subunit 2 [Rattus norvegicus]	KIEEAMDGSET[181.014]PQLFTVLPEKR	34883368	35534004	30877336	24017330	17970614	11416479	0.0342853
198041993	ref|NP_001128253.1 ankyrin repeat and IBR domain-containing protein 1 [Rattus norvegicus]	GVAPADS[166.9984]PDAPR	143737360	143069616	165151344	135651648	123601632	133370976	0.0941058				300798331	ref|NP_001178808.1 protein scribble homolog [Rattus norvegicus]	NEAFVC[160.0307]KPDPSPPS[166.9984]PSEEER	37896368	30299384	31945124	14637419	25757620	14776752	0.0343614
57164147	ref|NP_001009255.1 serine/arginine-rich splicing factor 9 [Rattus norvegicus]	GRDS[166.9984]PYQSR	15522580	18882190	18206166	769609	7.94728e+06	13160854	0.0944425				291045113	ref|NP_001166921.1 AP2-associated protein kinase 1 [Rattus norvegicus]	ST[181.014]QLLHAAAAEASLSK	652814912	586098496	630377920	895144320	827334592	737576576	0.0343923
392353210	ref|XP_003751426.1 PREDICTED: LOW QUALITY PROTEIN: annexin V-binding protein ABP-10 [Rattus norvegicus]	GSDDVLLSGAVPEYEVGHMS[166.9984]PR	196347744	240597232	226846192	260381696	241812848	268346752	0.0944852				392341714	ref|XP_003754406.1 PREDICTED: zinc finger protein 740-like [Rattus norvegicus]; Duplicate proteins: gi|293360855	AGS[166.9984]PDVLR	775321792	798280704	878687744	638280256	557353728	712031488	0.034404
158749620	ref|NP_062090.1 microtubule-associated protein 1B [Rattus norvegicus]	QSPDHPT[181.014]VGAGM[147.0354]LHITENGPTEVDYSPSDIQDSSLSHK	251325472	252706512	389569088	232892320	145516512	138357456	0.09455				16758824	ref|NP_446399.1 serine/threonine-protein kinase MARK1 [Rattus norvegicus]	LGSTTVGS[166.9984]KSEVTASPLVGPDR	74172184	70218216	84744728	99880784	108323360	89194408	0.0344415
213385315	ref|NP_001132979.1 host cell factor 1 [Rattus norvegicus]	VASS[166.9984]PVMVSNPATR	49394400	39165904	47441404	34536816	41385876	33563792	0.0946739				300796933	ref|NP_001178485.1 serine/threonine-protein kinase WNK2 [Rattus norvegicus]	GRPAAPAPAAPAAPPGS[166.9984]PSAPSDPGPER	146045568	153898592	175424192	256590864	208735152	208208176	0.0345353
157821269	ref|NP_001101251.1 serine/threonine-protein kinase PAK 7 [Rattus norvegicus]	KES[166.9984]PPT[181.014]PDQGAASR	389955	1.42915e+06	514873	1.70285e+06	1.8605e+06	1.63345e+06	0.0948453				157824057	ref|NP_001102977.1 SRA stem-loop-interacting RNA-binding protein, mitochondrial [Rattus norvegicus]	VLHGAQTS[166.9984]DEEKDF	1516812800	1504939776	1503177984	1357486976	1228848768	1332273408	0.0345663
392346223	ref|XP_003749494.1 PREDICTED: protein PRRC2B [Rattus norvegicus]; Duplicate proteins: gi|392339174	ALS[166.9984]LSSADSTDAKR	36963472	35406356	37012864	41969052	50546516	41979540	0.0948464				14091770	ref|NP_114469.1 glycogen synthase kinase-3 beta [Rattus norvegicus]	TTS[166.9984]FAESC[160.0307]KPVQQPSAFGSM[147.0354]K	212980672	320441440	181667568	43758688	38780036	15284967	0.0346056
57527530	ref|NP_001009704.1 signal-induced proliferation-associated 1-like protein 2 [Rattus norvegicus]	SNS[166.9984]DITISDIDTEDVLDQHAVNPNTGAALHR	450914784	463554624	413514176	422765664	394563232	384795808	0.0949692				169234828	ref|NP_001108520.1 uncharacterized protein LOC687696 [Rattus norvegicus]	SDVC[160.0307]DLANYS[166.9984]PPVNR	29382514	39639844	30804146	10056157	19673440	22618706	0.034657
56090385	ref|NP_001007710.1 mitochondrial dynamic protein MID51 [Rattus norvegicus]	AISAPTS[166.9984]PTR	768539328	727447872	800191168	965370880	876361664	1152155520	0.0952211				313151185	ref|NP_001123569.2 ataxin-2-like protein [Rattus norvegicus]	STSTPTS[166.9984]PGPR	139347824	113128224	155230304	211424480	191185120	168861424	0.0347679
300796128	ref|NP_001178701.1 thyroid receptor-interacting protein 11 [Rattus norvegicus]	S[166.9984]VPNTPLRPNQQSVFNSSFSELFVK	44503968	36534812	65935940	29344548	14343742	31754292	0.0952472				6981182	ref|NP_037198.1 microtubule-associated protein 2 [Rattus norvegicus]	SGT[181.014]STPTTPGSTAITPGTPPSY[243.0297]SSR	30230762	26181460	18574378	7.28859e+06	16647343	6.56676e+06	0.0347705
28212254	ref|NP_783184.1 insulin-like growth factor 2 mRNA-binding protein 1 [Rattus norvegicus]	QGS[166.9984]PVAAGAPAK	5444727296	5601771520	4858063872	4332310016	4650831360	4983498752	0.0953926				157820001	ref|NP_001099570.1 cytosolic carboxypeptidase 1 [Rattus norvegicus]	LTS[166.9984]PLEYNLPSNLLDFENDLIESSC[160.0307]K	11684079	11245763	16283433	20778828	17102256	21355586	0.0347932
13591886	ref|NP_112257.1 microtubule-associated protein 1A [Rattus norvegicus]	EPVPAWEGKS[166.9984]PEQEVR	98562848	104534664	85757856	75305512	87867616	60508544	0.0954261				158508684	ref|NP_663703.3 breast carcinoma-amplified sequence 1 homolog [Rattus norvegicus]	RQS[166.9984]LGGFLK	31366918	37895516	21060792	9101819	13495134	5637374	0.034863
16758156	ref|NP_445869.1 GRB2-associated-binding protein 2 [Rattus norvegicus]	WGS[166.9984]PQQKPPIGENSR	160657456	153922816	168048528	200397472	187254720	169133776	0.0954571				13540687	ref|NP_110489.1 MARCKS-related protein [Rattus norvegicus]; Duplicate proteins: gi|392348370,gi|392348368	SNGDLT[181.014]PK	543113280	615478016	521661248	441865568	269207040	285532352	0.0348789
11276091	ref|NP_062107.1 cytoplasmic dynein 1 intermediate chain 1 [Rattus norvegicus]	SVS[166.9984]TPSEAGSQDDLGPLTR	46828348	38430928	30310762	27272200	30045604	15125396	0.0955024				392332202	ref|XP_001081723.3 PREDICTED: ubiquitin-conjugating enzyme E2 O [Rattus norvegicus]	NMTVEQLLTGS[166.9984]PTSPTVEPEKPTR	166952592	156366688	189158192	217985008	207208608	216828960	0.0349134
317689947	ref|NP_001186974.1 histone deacetylase 9 [Rattus norvegicus]	TQS[166.9984]APLPQSTLAQLVIQQQHQQFLEK	16958450	26268380	30779234	20119494	2.71558e+06	7408300	0.0955711				392340521	ref|XP_001057312.2 PREDICTED: FK506-binding protein 15-like [Rattus norvegicus]	DSAAPS[166.9984]PIPAADSLSADPVVTPPLPLPLKPGEPALR	125523920	173421904	168500592	235127552	235022512	229760656	0.0349261
197927392	ref|NP_001020445.2 splicing factor, arginine/serine-rich 18 [Rattus norvegicus]	QRS[166.9984]PIALPVK	318085792	298794656	291812832	265329808	290556704	244319360	0.0955723				157817442	ref|NP_001100852.1 zinc finger protein 532 [Rattus norvegicus]	ASLKPSDS[166.9984]PR	596890560	652629376	609037312	529335296	538056832	577609920	0.0349352
281427188	ref|NP_001163942.1 zinc finger CCCH type containing 13 [Rattus norvegicus]	KAAVVAS[166.9984]PLLDQQR	630767232	590034752	610691008	510081056	556227456	586051200	0.0957725				6981120	ref|NP_037318.1 potassium voltage-gated channel subfamily B member 1 [Rattus norvegicus]	NHFESSPLPTS[166.9984]PK	48148532	53093824	44894292	38372644	36990652	41031644	0.0350457
20806131	ref|NP_620793.1 PHD and RING finger domain-containing protein 1 [Rattus norvegicus]	EVS[166.9984]PAPAPQGEPR	11751888	14398081	9936252	13414926	18475384	19223900	0.0960447				74271859	ref|NP_001028241.1 eukaryotic translation initiation factor 4E-binding protein 2 [Rattus norvegicus]	TVAISDAAQLPQDYC[160.0307]TTPGGTLFSTT[181.014]PGGTR	321481920	290525952	356340192	374506944	410776672	444740288	0.0351109
392346028	ref|XP_342338.5 PREDICTED: ankyrin-2 [Rattus norvegicus]	VQPPS[166.9984]PLPSSIDSNSSPEEAQFQPIVPK	25676972	8881657	17312412	32937690	31361154	29971176	0.0960484				392355612	ref|XP_003752089.1 PREDICTED: ralBP1-associated Eps domain-containing protein 2-like [Rattus norvegicus]	RLDDEEKQETPS[166.9984]PR	178929728	219992224	128629840	66695804	75385400	40563204	0.0351218
164565391	ref|NP_001106837.1 connector enhancer of kinase suppressor of ras 2 isoform 1 [Rattus norvegicus]	SFT[181.014]LPR	116144496	114567728	175383136	62938700	83821448	97405920	0.0965367				62078893	ref|NP_001014102.1 ubiquitin-like modifier-activating enzyme 1 [Rattus norvegicus]	RVS[166.9984]GPDPKPGSNC[160.0307]SSAQSVLSEVSSVPTNGMAK	1083065984	931996736	996579904	1112510848	1247575680	1212633984	0.035224
347543727	ref|NP_001163930.1 tensin 3 [Rattus norvegicus]	KLS[166.9984]IGQYDNDAGSQVTFSK	69090344	43207676	66128960	26721000	50670564	18932108	0.0967138				6981182	ref|NP_037198.1 microtubule-associated protein 2 [Rattus norvegicus]	YTVPLPS[166.9984]PVQDSENLSGESGSFYEGTDDKVRR	398021632	400376032	389204096	306227200	347690432	344643808	0.0352658
[truncated: 5,885 more rows]

## Sheet: yield catenins
	YIELD		veh1	veh2	veh3	KP1	KP2	KP3	t-test
1h regulated catenins
[truncated: 19 more rows]
