# Supplementary material for: Repurposing cancer drugs identifies kenpaullone which ameliorates pathologic pain in preclinical models via normalization of inhibitory neurotransmission
Source: Nat Commun. 2021 Oct 27;12:6208. doi: 10.1038/s41467-021-26270-3 (PMC8551327; doi:10.1038/s41467-021-26270-3)
Supplement: Supplementary file 8 — Source Data [file 41467_2021_26270_MOESM8_ESM.xlsx]

## Sheet: Fig.2
panel a						panel b					panel d					panel e					panel f						panel h
Kcc2 mRNA RT-qPCR relU (rat neurons)						KCC2 protein relative abundance ICC relU (rat neurons)					neuronal chloride concentration [Cl-]i in mEq					neuronal chloride concentration [Cl-]i in mEq					Kcc2 mRNA RT-qPCR relU (human neurons)						KCC2 protein relative abundance ICC relU (human neurons)
	veh ctrl	0.1µM KP	0.2µM KP	0.5µM KP			veh-ctrl	KP				veh ctrl	0.5µM KP				veh ctrl + VU	KP + VU				veh ctrl	0.1µMKP	0.4µM KP				veh ctrl	0.4µM KP
	1	1.18	1.18	1.6			12.21	25.9				65	41				105	107				1	1.54	1.87				503.04	1319.73
	1	1.23	1.18	1.67			12.47	35.95				61	35				122	142				1	1.2	1.33				440.54	814.14
	1	1.06	1.31	1.22			11.66	38.76				57	32				112	139				1	1.54	1.87				421.79	630.07
	1	1.16		1.55			12.43	38.12				72	44				132	110										447.43	930.91
	1			1.54			12.7	37.33				71	40				139	96										240.87	1309.59
	1			1.36			9.69	33.68				59	35				105	147										352.51	425.28
	1			1.39			9.27	28.95				55	47				101	135										241.38	441.18
	1			1.47			10.42	42.26				62	31				99	139										775.09	606.15
	1			1.37			10.55	44.52				69	29				125	126										503.78	1178.78
	1			1.4			8.76	39.79				64	36				131	119										723.01	437.2
	1						10.87	49.87				60	39				128	119										82.26	1066.96
	1						10.51	45.93				55	41				118	113										264.01	473.51
							9.51	59.88				71	44				111	127										638.84	356.84
							8.85	51.57				70	40				142	139										799.48	755.76
							5.95	61.46				69	37				121	141										1143.86	1073.72
							7.42	50.74				62	32				116	97										385.88	626.88
							9.36	57.88				62	36				140	145										706.35	612.88
							9.68	49.45				65	37				132	131										560.59	1240.3
							10.98	45.72				68	39				130	122										708.61	743.31
							11.66	43.81				58	35				110	95										1134.91	730.09
							8.01	45.31				61	33				139	102										657.65	1030.98
							7.87	37.02				67	38				128	135										683.52	987.95
							9.51	39.46				65	34				112	144										425.35	1084.75
							10.12	46.22				59	32				101	139										497.72	1421.3
							11.55	34.58				61	37				136	135										703.08	2114.33
							10.21	38.18				66	33				123	97										530.24	889.51
							11.55	21.91				64	38				137	132										524.21	1123.91
							11.76	20.08				61	35				116	105											936.13
							12.7	31.12				61	32				114	144
							12.95	19.4				69	31				103	139
							12.85	36.48				59	31				120	131
							11.6					58	37				132	99
												62	39				135	114
												61	33				119	138
												60	38				117	139
												63	36				105	124
												62	35				115	129
												61	39				110	101
												64	35				139	105
												63	37				134	137
												64	40				118	132
												65	42				101	128
												65	39				115	101
												62	42				110	105
												66	44				138	106
												67	40				121	103
												63	44				128	129
												67	39				102	124
												59	49				108	106
												64	46				131	103
												68	37				135	101
												61	36				124	108
												65	44				118	133
												69	39				101	139
												68	44				108	111
												67	40				110	130
												70	31				102	135
												66	42				128	142
												68	32				131	125
												61	33				136	137
												64	40				138	135
												69	35				102	132
												59	38				100	129
												60	36				119	114
												60	37				128	133
												74	39				135	127
												57	35				110	117
												61	36				134	138
												58	38				134	125
												61	34				99	129
												62	38				104	132
												65	36				104	131
												60	33				99	133
												64	39				131	103
												62	39				119	136
												53					101	127

## Sheet: Fig.3
Fig. 3
panel a
moue nocifensive behavior in response to nerve injury - mechanical threshold
		Vehicle	Vehicle	Vehicle	Vehicle	Vehicle	Vehicle	Vehicle	Vehicle	Vehicle	Vehicle	Vehicle	Vehicle	Vehicle	KP 10mg/kg	KP 10mg/kg	KP 10mg/kg	KP 10mg/kg	KP 10mg/kg	KP 10mg/kg	KP 30mg/kg	KP 30mg/kg	KP 30mg/kg	KP 30mg/kg	KP 30mg/kg	KP 30mg/kg	KP 30mg/kg
	baseline - BL	0.97	1.05	1	0.99	1.03	1.06	0.88	0.92	0.92	0.97	1.1	1.03	1.25	0.9	1.21	0.83	0.98	1.04	0.8	0.93	0.92	0.96	1.08	0.91	0.88	1.01
	Day 4	0.66	0.87	0.8	0.74	0.77	0.55	0.71	0.62	0.6	0.65	0.58	0.71	0.69	0.66	0.55	0.62	0.62	0.82	0.57	0.85	0.84	0.71	0.79	0.78	0.84	0.74
	Day 7	0.61	0.79	0.48	0.57	0.76	0.83	0.5	0.36	0.54	0.41	0.54	0.48	0.55	0.7	0.74	0.93	0.65	0.98	0.73	0.79	0.85	0.83	0.82	0.88	0.9
	Day 11	0.53	0.6	0.52	0.62	0.88	0.67	0.75	0.64	0.65	0.47	0.53	0.6		0.57	0.61	0.85	0.75	0.98	0.87	0.97	0.88	0.98	0.76	1.14	0.95
	Day 14	0.47	0.28	0.2	0.41	0.67	0.7	0.36	0.32	0.37	0.35	0.41	0.35		0.55	0.58	0.65	0.68	0.75	0.68	0.83	0.77	0.88	0.8	0.67	0.71
panel b
moue nocifensive behavior in response to bone cancer - mechanical threshold
		Vehicle	Vehicle	Vehicle	Vehicle	Vehicle	KP 10mg/kg	KP 10mg/kg	KP 10mg/kg	KP 10mg/kg	KP 10mg/kg	KP 30mg/kg	KP 30mg/kg	KP 30mg/kg	KP 30mg/kg	KP 30mg/kg
	baseline - BL	0.98	1.3	0.98	0.75	0.98	1.3	0.98	0.65	0.91	0.98	0.98	0.75	1.3	1.3	0.44
	Day 7	0.36	0.23	0.12	0.02	0.03	0.12	0.03	0.4	0.44	0.98	1.16	0.13	0.44	0.19	0.44
	Day 10	0.03	0.32	0.11	0.02	0.1	0.03	0.02	0.02	0.2	0.12	0.91	0.75	0.91	0.02	0.91
	Day 14	0.02	0.02	0.02	0.02	0.1	0.13	0.02	0.02	0.02	0.08	0.36	0.51	0.65	0.04	1.3
panel c
moue nocifensive behavior in response to nerve injury, intrathecal KP - mechanical threshold
		ctrl	ctrl	ctrl	ctrl	ctrl	KP i.t	KP i.t	KP i.t	KP i.t	KP i.t
		mouse 1	mouse 2	mouse 3	mouse 4	mouse 5	mouse 1	mouse 2	mouse 3	mouse 4	mouse 5
	baseline - BL	0.98	0.75	0.98	0.98	0.98	0.98	0.98	1.3	0.65	0.98
	d6	0.4	0.51	0.23	0.23	0.4	0.23	0.4	0.51	0.29	0.4
	d6+3h	0.51	0.29	0.23	0.29	0.29	0.4	0.98	0.65	0.29	0.51
	d6+24h	0.4	0.23	0.23	0.4	0.23	0.51	0.65	0.51	0.23	0.51
	d7+3h	0.23	0.23	0.4	0.29	0.29	0.65	0.98	0.65	0.4	0.51
	d7+24h	0.23	0.23	0.17	0.13	0.23	0.51	0.51	0.51	0.4	0.4
	d8+3h	0.23	0.11	0.11	0.23		0.98	0.65	0.51	0.51	0.65
	d8+24h	0.23	0.11	0.13	0.17		0.51	0.65	0.51	0.23	0.51
panel d
moue nocifensive behavior in response to nerve injury, intrathecal KP - mechanical threshold
		KP i.t	KP i.t	KP i.t	KP i.t	KP i.t	KP i.t + VU	KP i.t + VU	KP i.t + VU	KP i.t + VU	KP i.t + VU
		mouse 1	mouse 2	mouse 3	mouse 4	mouse 5	mouse 1	mouse 2	mouse 3	mouse 4	mouse 5
	baseline - BL	0.98	0.98	0.98	0.98	0.75	0.98	0.98	0.75	0.98	0.98
	d7	0.29	0.23	0.4	0.29	0.23	0.4	0.29	0.32	0.4	0.23
	d7+3h	0.65	0.65	0.98	0.65	0.51	0.51	0.4	0.51	0.51	0.36
	d7+4h	0.65	0.65	0.65	0.65	0.51	0.51	0.23	0.23	0.4	0.32
	d7+5h	0.51	0.4	0.4	0.51	0.29	0.4	0.23	0.23	0.4	0.4

## Sheet: Fig.4
panel a									panel b						panel c								panel d
Kcc2 mRNA rel abundance RT-qPCR relU, mouse SCDH microdissected tissue, nerve injury, KP-treated									KCC2 protein rel abundance ICC relU, mouse SCDH region-of-interest, nerve injury, KP-treated						juvenile mouse nocifensive behavior, nerve injury, KP-treated, pre-e-phys from SCDH								mouse SCDH, lamina II perforated patch recording after nerve injury, E-GABA in mV
	sham	PSNL	PSNL+KP							PSNL-ipsilateral	PSNL-contralateral	PSNL-ipsilateral+KP	PSNL-contralateral+KP			sham pre-surgery	sham 3d post-surgery	PSNL pre-surgery	PSNL 3d post-surgery	PSNL+KP pre-surgery	PSNL+KP3d post-surgery			sham	pSNL+ vehicle	pSNL+ KP
	1	0.3	0.7							0.48	0.89	0.58	0.87			0.98	1.16	0.98	0.05	0.91	0.75			-74	-43.1	-63.8
	1	0.27	0.61							0.29	0.97	0.98	0.89			0.75	0.98	0.91	0.07	1.16	1.3			-76.7	-43.6	-62.5
	1	0.23	0.88							0.32	0.84	1.05	1.68			1.16	0.98	1.3	0.08	0.98	0.91			-68	-49	-59
	1	0.46	0.72							0.19	1.02	1.87	1.88			1.03	0.91	1.16	0.05	1.16	0.91			-72.5	-38.5	-49
										0.24	0.97	1.04	0.91			0.74	0.76	0.98	0.12	0.75	1.16			-75	-43.5	-58.7
										0.55	1.29	1.67	1.5											-61.5	-45.6	-65
												1.13	2.15											-56.5	-40.2	-53.5
																								-47	-43.8	-61
																								-46.5	-47.5	-54.6
																									-20	-52.6
																										-50
																										-76

## Sheet: Fig.5-6
Fig. 5
rat cortical neurons, GSK3-beta inhibitors vs CDK inhibitors, Kcc2 mRNA rel abundance RT-qPCR relU
	veh ctrl	KP(0.5µM)	GW801372X(1µM)	GW801372X(5µM)	CHIR99201(1nM)	CHIR99201(10nM)	GW778894X(0.5µM)	GW778894X(5µM)	GW300660X(0.5µM)	GW300660X(5µM)	GW779439X(0.5µM)	GW779439X(5µM)	GW305178X(0.5µM)	GW305178X(5µM)
	1	1.54	1.83	2.19	0.95	1.59	0.39	0.4	0.42	0.59	0.93	0.34	0.52	0.65
	1	1.36	1.74	1.92	1.15	1.62	0.68	0.7	0.67	1.05	0.79	0.35	0.93	0.71
	1	1.39	1.36	2.55	1.03	1.16	0.36	0.51	0.33	0.74	0.54	0.39	0.6	0.65
	1	1.47
	1	1.37
	1	1.4
Fig. 6						Fig. 6
panel c						panel d
nuclear delta-catenin relative abundance confocal morphometry, rat primary neuron						nuclear delta-catenin relative abundance confocal morphometry, neuronalized N2a neural cell with directed expression of delta-catenin(WT) or delta-catenin(S276A)
	veh ctrl	100nM KP						WT	WT	WT	WT	WT	WT	WT	WT	WT	WT	WT	WT	WT	WT	WT	WT	WT	WT	WT	WT	WT	WT	WT	WT	WT	WT	WT	WT	WT	WT	S276A	S276A	S276A	S276A	S276A	S276A	S276A	S276A	S276A	S276A	S276A	S276A
	0.31	0.72					veh ctrl	1.03	0.89	1	0.8	0.93	0.99	0.9	1.09	1.19	1.02	0.9	0.99	0.83	1	1.03	1.12	1.04	1	1	0.99	0.96	1.1	0.96	1.03	0.98	0.91	0.97	0.93	1.17	1.01	1.32	1.3	1.19	1.11	1.29	1.1	1.22	1.29	1.03	1.12	1.13	1
	0.44	0.57					100nM KP	1.43	1.45	1.43	1.56	1.26	1.52	1.49	1.39	1.5	1.34	1.29	1.45	1.54	1.62	1.34	1.4	1.56	1.36	1.51	1.46	1.47	1.62	1.44	1.28	1.66	1.31	1.6				1.22	1.03	1.03	1.19	1.09	1.35	1.19	1.21	1.03	1.28	1.23	1.25
	0.6	0.53
	0.36	0.69
	0.62	0.59
	0.38	0.42
	0.33	0.64
	0.63	0.54
	0.49	1.07
	0.64	0.69
	0.34	0.86
	0.2	0.84
	0.55	1.01
	0.31	0.34
	0.33	0.78
	0.41	0.82
	0.48	0.68
	0.23	0.69
	0.44	0.7
	0.41	0.6
	0.37	0.74
	0.55	0.56
	0.04	0.39
	0.41	0.51
	0.06	0.35
	0.16	0.7
	0.47	0.53
	0.32	1.3
	0.75	0.49
	0.2	1.17
	0.05	1
	0.41	1.4
	0.52	1.18
		0.6
[truncated: 16 more columns]

## Sheet: Fig.7
panel a
delta-catenin binding to nuclear DNA sequences, relU
		veh ctrl	veh ctrl	veh ctrl	veh ctrl	veh ctrl	veh ctrl	KP	KP	KP	KP	KP	KP
	TCF	0.15	0.14	0.37	0.15	0.39	0.28	0.49	0.5	0.26	0.15	0.37	0.14
	Kaiso1	0.17	0.17	0.28	0.33	0.21	0.33	0.05	0.17	0.02	0.06	0.07	0.17
	Kaiso2	0.32	0.18	0.22	0.34	0.18	0.17	0.35	0.29	0.43	0.47	0.3	0.44
panel b
Kcc2-promoter driving LUC, relU
		veh ctrl	veh ctrl	veh ctrl	KP	KP	KP
	WT	9.13	10.45	9.35	9.3	13.47	13.44
	delta-K1	17.34	13.21	12.89	19.55	23.23	20.53
	delta-K2	3.7	6.11	4.68	5.98	6.4	10.12
	delta-K1&K2	6.49	6.1	4.04	7.13	6.12	5.75

## Sheet: Fig.8
panel a
neuronalized N2a neural cell, directed expressoin of delta-catenin(WT) or delta-catenin(S276A)
	ctrl vector	delta-cat(WT)	delta-cat(S276A)
	1	1.49	1.51
	1	1.37	1.41
	1	1.35	1.75
panel c
mouse nocifensive behavior after nerve injury, treatment with intrathecal AAV9 for neuron-targeted expression of delta-catenin(WT) or delta-catenin(S276A); mechanical threshold
		tdTOMATO	tdTOMATO	tdTOMATO	tdTOMATO	tdTOMATO	tdTOMATO	delta-cat(WT)	delta-cat(WT)	delta-cat(WT)	delta-cat(WT)	delta-cat(WT)	delta-cat(WT)	delta-cat(WT)	delta-cat(S276A)	delta-cat(S276A)	delta-cat(S276A)	delta-cat(S276A)	delta-cat(S276A)	delta-cat(S276A)	delta-cat(S276A)
	baseline - BL	0.82	0.89	1	1.17	1.12	0.82	0.93	0.86	1.15	0.82	0.98	0.81	1.22	1.02	1.03	1.1	1.13	0.91	1	1.17
	d3	0.41	0.61	0.41	0.25	0.45		0.47	0.51	0.43	0.48	0.55	0.47	0.41	0.43	0.45	0.41	0.64	0.23	0.65	0.42
	d7	0.55	0.51	0.39	0.5	0.36		0.53	0.53	0.51	0.61	0.53	0.47	0.62	0.65	0.63	0.88	0.63	0.63	0.72	0.77
	d11	0.31	0.34	0.48	0.52	0.45		0.68	0.62	0.45	0.85	0.66	0.8	0.72	0.72	0.67	0.65	0.68	0.7	0.91	0.55
	d14	0.63	0.42	0.56	0.46	0.53		0.71	0.56	0.6	0.64	0.65	0.63	0.61	0.73	0.68	0.78	0.85	0.61	0.88	0.78
	d18	0.39	0.38	0.58	0.44	0.52		0.56	0.58	0.66	0.7	0.64	0.92	0.88	0.6	0.65	0.8	0.63	0.78	0.66	0.74
panel d
mouse nerve injury, treatment with intrathecal AAV9 for neuron-targeted expression of delta-catenin(WT) or delta-catenin(S276A); SCDH Kcc2 mRNA relative abundance RT-qPCR relU
	tdTOMATO	delta-cat(WT)	delta-cat(S276A)
	1	1.41	1.34
	1	1.36	1.78
	1	1.22	1.37

## Sheet: Suppl Fig.1
panels a-d: mouse p0 primary cortical neurons from Kcc2==>LUCki mice, LUC activity in response to compounds																										panel e: Kcc2 mRNA RT-qPCR relU (rat neurons) in response to screen winner compounds, dose-response
	panel a									panel b						panel c, d										panel e
	experiment	RLU veh ctrl	veh ctrl pegged to 1	RLU TSA pos ctrl	TSA -fold increase					veh ctrl pegged to 1	TSA -fold increase	all compounds, ranked				KP conc: 0 nM	5nM	10nM	50nM	100nM	200nM	500nM	1000nM			veh	NSC33006-100nM	NSC33006-200nM	NSC33006-800nM	NSC180515-100nM	NSC180515-200nM	NSC180515-800nM
	1	484	1	2002	4.13					1	4.13	6.44	1st round "win", top-137			1	1.03	1.09	1.45	1.64	1.88	2.25	2.12			1	1.29	1.22	1.59	1.2	1.58	1.66
	2	570	1	2291	4.01					1	4.01	6.26				1	1.07	1.12	1.53	1.79	1.72	2.28	2.22			1	1.18	1.28	1.45	1.59	1.78	2.14
	3	492	1	2007	4.07					1	4.07	6.14				1	1.09	1.2	1.37	1.44	1.665	1.98	2.31			1	1.26	1.29	1.37	1.16	1.26	1.47
	4	437	1	1898	4.34					1	4.34	6.1				1	1.05	1.12	1.29	1.53	1.95	1.89	2.09
	5	509	1	2214	4.34					1	4.34	5.79
	6	456	1	1873	4.1					1	4.1	5.62
	7	488	1	1903	3.89					1	3.89	5.53
	8	490	1	2077	4.23					1	4.23	5.5
	9	472	1	2054	4.35					1	4.35	3.81
	10	499	1	2137	4.28					1	4.28	2.86
	11	472	1	1891	4					1	4	2.37
	12	493	1	2160	4.38					1	4.38	2.37
	13	468	1	2103	4.49					1	4.49	2.1
	14	536	1	2106	3.92					1	3.92	2.1
	15	482	1	1991	4.13					1	4.13	2.06
	16	488	1	1989	4.07					1	4.07	2
	17	449	1	1970	4.38					1	4.38	1.99
	18	466	1	1957	4.19					1	4.19	1.86
	19	495	1	2023	4.08					1	4.08	1.84
	20	512	1	2139	4.17					1	4.17	1.76
	21	515	1	2036	3.95					1	3.95	1.74
	22	499	1	2105	4.21					1	4.21	1.72
	23	438	1	1888	4.31					1	4.31	1.72
	24	467	1	2017	4.31					1	4.31	1.66
	25	553	1	2222	4.01					1	4.01	1.63
	26	495	1	2008	4.05					1	4.05	1.61
	27	486	1	2023	4.16					1	4.16	1.59
	28	480	1	2001	4.16					1	4.16	1.58
	29	501	1	2220	4.43					1	4.43	1.58
	30	498	1	2013	4.04					1	4.04	1.57
												1.57
												1.55
												1.54
												1.52
												1.49
												1.49
												1.48
												1.47
												1.47
												1.46
												1.46
												1.46
												1.45
												1.44
												1.44
												1.44
												1.44
												1.44
												1.43
												1.43
												1.43
												1.43
												1.42
												1.42
												1.42
												1.42
												1.41
												1.41
												1.41
												1.41
												1.4
												1.4
												1.39
												1.39
												1.39
												1.39
												1.39
												1.37
												1.37
												1.36
												1.36
												1.35
												1.35
												1.35
												1.35
												1.35
												1.34
												1.34
												1.34
												1.34
												1.34
												1.33
												1.33
												1.33
												1.33
												1.33
												1.33
												1.33
												1.33
												1.32
												1.32
												1.32
												1.32
												1.31
												1.31
												1.31
												1.31
												1.3
												1.3
												1.3
												1.29
												1.29
												1.29
												1.29
												1.29
												1.29
												1.29
												1.28
												1.28
												1.28
												1.28
												1.28
												1.28
												1.27
												1.27
												1.27
												1.27
												1.26
												1.26
												1.26
												1.26
												1.26
												1.26
												1.26
												1.26
												1.26
												1.25
												1.25
												1.25
												1.25
												1.25
												1.25
												1.25
												1.25
												1.25
												1.25
												1.25
												1.24
												1.24
												1.24
												1.24
												1.24
												1.24
												1.24
												1.24
												1.24
												1.24
												1.23
												1.23
												1.23
												1.23
												1.23
												1.23
												1.23
												1.23
												1.23
												1.23
												1.23
												1.22
												1.22
												1.22
												1.22
												1.22
												1.22
												1.22
												1.21
												1.21
												1.21
												1.21
												1.21
												1.21
												1.21
												1.2
												1.2
												1.2
												1.2
												1.2
												1.2
												1.2
												1.2
												1.2
												1.2
												1.19
												1.19
												1.19
												1.19
												1.19
												1.19
												1.19
												1.19
												1.18
												1.18
												1.18
												1.18
												1.18
												1.18
												1.18
												1.18
												1.18
												1.18
												1.18
												1.18
												1.18
												1.18
												1.17
												1.17
												1.17
												1.17
												1.17
												1.17
												1.17
												1.17
												1.17
												1.17
												1.17
												1.17
												1.17
												1.16
												1.16
												1.16
												1.16
												1.16
												1.16
												1.16
												1.16
												1.16
												1.16
												1.16
												1.16
												1.16
												1.16
												1.15
												1.15
												1.15
												1.15
												1.15
												1.15
												1.15
												1.15
												1.15
												1.15
												1.15
												1.14
												1.14
												1.14
												1.14
												1.14
												1.14
												1.14
												1.14
												1.14
												1.14
												1.13
												1.13
												1.13
												1.13
												1.13
												1.13
												1.13
												1.13
												1.13
												1.13
												1.13
												1.13
												1.13
												1.13
												1.13
												1.13
												1.13
												1.13
												1.13
												1.13
												1.13
												1.13
												1.13
												1.13
												1.12
												1.12
												1.12
												1.12
												1.12
												1.12
												1.12
												1.12
												1.12
												1.12
												1.12
												1.11
												1.11
												1.11
												1.11
												1.11
												1.11
												1.11
												1.11
												1.11
												1.11
												1.11
												1.11
												1.11
												1.11
												1.11
												1.11
												1.11
												1.11
												1.1
												1.1
												1.1
												1.1
												1.1
												1.1
												1.1
												1.1
												1.1
												1.1
												1.1
												1.1
												1.1
												1.1
												1.09
												1.09
												1.09
												1.09
												1.09
												1.09
												1.09
												1.09
												1.09
												1.09
												1.09
												1.09
												1.09
												1.09
												1.09
												1.09
												1.09
												1.09
												1.09
												1.09
												1.09
												1.08
												1.08
												1.08
												1.08
												1.08
												1.08
												1.08
												1.08
												1.08
												1.08
												1.08
												1.07
												1.07
												1.07
												1.07
												1.07
												1.07
												1.07
												1.07
												1.07
												1.07
												1.07
												1.07
												1.07
												1.07
												1.07
												1.07
												1.06
												1.06
												1.06
												1.06
												1.06
												1.06
												1.06
												1.06
												1.06
												1.06
												1.06
												1.06
												1.06
												1.06
												1.06
												1.06
												1.05
												1.05
												1.05
												1.05
												1.05
												1.05
												1.05
												1.05
												1.05
												1.05
												1.05
												1.04
												1.04
												1.04
												1.04
												1.04
												1.04
												1.04
												1.04
												1.04
												1.04
												1.04
												1.04
												1.04
												1.04
												1.04
												1.04
												1.04
												1.04
												1.04
												1.04
												1.04
												1.04
												1.04
												1.04
												1.03
												1.03
												1.03
												1.03
												1.03
												1.03
												1.03
												1.03
												1.03
												1.03
												1.03
												1.03
												1.03
												1.03
												1.03
												1.03
												1.03
												1.03
												1.03
												1.02
												1.02
												1.02
												1.02
												1.02
												1.02
												1.02
												1.02
												1.02
												1.02
												1.02
												1.02
												1.02
												1.02
												1.02
												1.02
												1.02
												1.01
												1.01
												1.01
												1.01
												1.01
												1.01
												1.01
												1.01
												1.01
												1.01
												1.01
												1
												1
												1
												1
												1
												1
												1
												1
												1
												1
												1
												1
												1
												1
												1
												1
												1
												1
												1
												1
												1
												1
												1
												1
												1
												1
												1
												1
												1
												1
												1
												1
												1
												1
												1
												1
												1
												0.99
												0.99
												0.99
												0.99
												0.99
												0.99
												0.99
												0.99
												0.99
												0.99
												0.99
												0.99
												0.99
												0.99
												0.99
												0.99
												0.99
												0.99
												0.99
												0.99
												0.99
												0.99
												0.98
												0.98
												0.98
												0.98
												0.98
												0.98
												0.98
												0.98
												0.98
												0.98
												0.98
												0.98
												0.98
												0.97
												0.97
												0.97
												0.97
												0.97
												0.97
												0.97
												0.97
												0.97
												0.97
												0.97
												0.97
												0.97
												0.97
												0.97
												0.97
												0.96
												0.96
												0.96
												0.96
												0.96
												0.96
												0.96
												0.96
												0.96
												0.96
												0.96
												0.96
												0.96
												0.96
												0.96
												0.96
												0.96
												0.96
												0.96
												0.95
												0.95
												0.95
												0.95
												0.95
												0.95
												0.95
												0.95
												0.95
												0.95
												0.95
												0.95
												0.94
												0.94
												0.94
												0.94
												0.94
												0.94
												0.94
												0.94
												0.94
												0.94
												0.94
												0.93
												0.93
												0.93
												0.93
												0.93
												0.93
												0.93
												0.93
												0.93
												0.93
												0.93
												0.93
												0.93
												0.93
												0.92
												0.92
												0.92
												0.92
												0.92
												0.92
												0.92
												0.92
												0.92
												0.92
												0.92
												0.92
												0.92
												0.92
												0.92
												0.92
												0.92
												0.92
												0.92
												0.92
												0.92
												0.92
												0.92
												0.92
												0.92
												0.92
												0.92
												0.92
												0.91
												0.91
												0.91
												0.91
												0.91
												0.91
												0.91
												0.91
												0.91
												0.91
												0.91
												0.91
												0.91
												0.91
												0.91
												0.91
												0.91
												0.91
												0.91
												0.9
												0.9
												0.9
												0.9
												0.9
												0.9
												0.9
												0.9
												0.9
												0.9
												0.9
												0.9
												0.9
												0.9
												0.9
												0.9
												0.89
												0.89
												0.89
												0.89
												0.89
												0.89
												0.89
												0.89
												0.88
												0.88
												0.88
												0.88
												0.88
												0.88
												0.88
												0.88
												0.88
												0.88
												0.88
												0.88
												0.88
												0.88
												0.88
												0.88
												0.87
												0.87
												0.87
												0.87
												0.87
												0.87
												0.87
												0.87
												0.87
												0.87
												0.87
												0.87
												0.87
												0.87
												0.87
												0.87
												0.86
												0.86
												0.86
												0.86
												0.86
												0.86
												0.86
												0.86
												0.86
												0.86
												0.86
												0.85
												0.85
												0.85
												0.85
												0.85
												0.85
												0.85
												0.85
												0.85
												0.85
												0.85
												0.85
												0.84
												0.84
												0.84
												0.84
												0.84
												0.84
												0.84
												0.84
												0.84
												0.84
												0.84
												0.84
												0.83
												0.83
												0.83
												0.83
												0.83
												0.83
												0.83
												0.83
												0.83
												0.83
												0.82
												0.82
												0.82
												0.82
												0.82
												0.82
												0.82
												0.82
												0.82
												0.82
												0.82
												0.82
												0.82
												0.82
												0.82
												0.82
												0.82
												0.81
												0.81
												0.81
												0.81
												0.81
												0.81
												0.81
												0.81
												0.8
												0.8
												0.8
												0.8
												0.8
												0.8
												0.8
												0.8
												0.8
												0.8
												0.8
												0.8
												0.8
												0.8
												0.8
												0.79
												0.79
												0.79
												0.79
												0.79
												0.79
												0.79
												0.79
												0.79
												0.79
												0.79
												0.79
												0.79
												0.79
												0.79
												0.79
												0.79
												0.79
												0.79
												0.78
												0.78
												0.78
												0.78
												0.78
												0.78
												0.78
												0.78
												0.77
												0.77
												0.77
												0.77
												0.77
												0.77
												0.77
												0.77
												0.77
												0.77
												0.77
												0.77
												0.77
												0.76
												0.76
												0.76
												0.76
												0.76
												0.75
												0.75
												0.75
												0.75
												0.75
												0.75
												0.74
												0.74
												0.74
												0.74
												0.74
												0.73
												0.73
												0.73
												0.73
												0.73
												0.73
												0.72
												0.72
												0.72
												0.72
												0.72
												0.72
												0.72
												0.71
												0.71
												0.71
												0.71
												0.71
												0.7
												0.7
												0.7
												0.69
												0.69
												0.69
												0.69
												0.69
												0.68
												0.68
												0.68
												0.68
												0.68
												0.68
												0.67
												0.67
												0.67
												0.67
												0.67
												0.67
												0.66
												0.66
												0.65
												0.65
												0.64
												0.64
												0.64
												0.64
												0.62
												0.62
												0.62
												0.61
												0.61
												0.61
												0.61
												0.61
												0.61
												0.6
												0.6
												0.6
												0.6
												0.59
												0.59
												0.58
												0.58
												0.58
												0.58
												0.58
												0.57
												0.57
												0.57
												0.57
												0.57
												0.56
												0.56
												0.56
												0.56
												0.56
												0.56
												0.55
												0.55
												0.55
												0.54
												0.54
												0.54
												0.54
												0.54
												0.53
												0.53
												0.52
												0.52
												0.52
												0.52
												0.52
												0.51
												0.5
												0.5
												0.5
												0.5
												0.49
												0.49
												0.49
												0.49
												0.49
												0.49
												0.48
												0.48
												0.48
												0.48
												0.48
												0.48
												0.48
												0.48
												0.48
												0.48
												0.47
												0.47
												0.46
												0.46
												0.46
												0.46
												0.46
												0.46
												0.45
												0.45
												0.45
												0.45
												0.43
												0.43
												0.43
												0.43
												0.42
												0.42
												0.42
												0.42
												0.42
												0.42
												0.41
												0.41
												0.41
												0.41
												0.41
												0.41
												0.41
												0.4
												0.4
												0.4
												0.39
												0.39
												0.38
												0.38
												0.38
												0.37
												0.37
												0.37
												0.36
												0.36
												0.36
												0.34
												0.34
												0.34
												0.34
												0.33
												0.33
												0.31
												0.3
												0.3
												0.29
												0.29
												0.29
												0.27
												0.26
												0.26
												0.26
												0.26
												0.25
												0.24
												0.24
												0.23
												0.22
												0.22
												0.21
												0.21
												0.2
												0.18
												0.17
												0.1
												0.1
												0.09
												0.07
												0.06
												0.06
												0.06
												0.06
												0.06
												0.05
												0.05
												0.02
												0.01
												0.01
												0.01
												0.01
												0.01
												0.01
												0.01
												0.01

## Sheet: Suppl Fig.2
panels d-e: neuronal chloride concentration [Cl-]i in mEq; panel f: Kcc2==>LUC, relU; panel h: synaptophysin relative abundance, ICC relU
panel d
baseline - start	veh ctrl. +10min	veh ctrl. +20min	KP +10min	KP +20min
52	54	54	55	54
58	58	54	57	54
51	59	54	52	58
53	52	59	53	52
54	51	58	57	57
55	54	57	58	53
55	54	52	61	56
59	54	51	61	51
61	62	55	49	51
49	49	54	49	49
47	49	49	52	49
49	47	49	54	52
50	51	49	54	54
52	52	52	57	56
51	54	51	61	53
54	54	54	48	51
53	52	53	56	46
51	50	44	58	56
52	53	54	51	59
55	56	55	52	50
56	57	56	58	58
49	50	50	59	47
55	54	52	62	58
53	53	53	63	50
51	52	51	48	50
47	49	50	47	44
49	51	49	50	51
46	47	48	53	53
45	47	41	55	56
55	57	57	59	58
59	41	49	62	52
59	61	62	44	51
66	64	64	55	50
55	58	61	57	48
57	58	61	59	46
59	61	59	62	42
65	66	64	62	59
41	42	42	42	62
44	45	46	66	64
48	49	50	44	55
56	57	55	51	57
57	59	61	50	59
panel e
	ctrl	ctrl	ctrl	ctrl	ctrl	ctrl	ctrl	ctrl	ctrl	ctrl	ctrl	ctrl	ctrl	ctrl	ctrl	ctrl	KP	KP	KP	KP	KP	KP	KP	KP	KP	KP	KP	KP	KP	KP	KP	KP
baseline-start	64	66	59	72	75	57	61	66	72	63	57	59	62	74	75	60	67	63	57	70	74	61	57	64	70	64	59	57	69	72	71	65
plus 3h	64	66	61	64	67	66	63	59	61	70	74	68	63	62	63	60	48	48	45	49	53	45	52	44	47	42	44	45	51	52	48	46
plus 8h	63	68	65	59	61	58	66	67	68	62	64	63	61	57	61	66	42	45	39	37	44	43	46	38	36	35	45	48	41	39	38	36
panel f
	control				KP
baseline-start	1	1	1	1	1	1	1	1
plus 3h	1.05	1.02	1.04	1.06	1.6	1.65	1.72	1.68
plus 8h	1.03	1.06	1.07	1.05	1.91	1.97	1.89	1.88
panel h
ctrl	KP
246.09	341.77
310.72	575.65
296.1	310.87
183.35	266.96
330.06	662.92
235.52	510.7
330.87	448.25
452.78	369.33
281.99	412.6
330.81	312.3
106.07	351.05
235.88	219.31
218.05	545.01
201.72	382.37
405.2	317.5
53.19	194.39
144.89	475.42
157.98	551.87
195.67	258.92
244.95	287.27
	434.69
	543.26
	253.65
	271.74
	354.72
	187.89
	455.25

## Sheet: Suppl Fig.3
panel a: mouse nocifensive behavior in response to nerve injury, treatment with KP, mechanical threshold; panel b: moue bone cancer model, bone destruction scoring; panel c: latency to fall off rotarod; panel d: conditioned place preference scoring (seconds)
	panel a								panel b
	BASELINE			TREATMENT						vehicle					KP 10mg/kg					KP 30mg/kg
	ctrl baseline	10 mg KP baseline	30 mg KP baseline	ctrl tx	10 mg KP tx	30 mg KP tx			baseline - BL	0	0	0	0	0	0	0	0	0	0	0	0	0	0	0
	0.97	0.9	0.93	6.63	6.6	8.5			d8	1	0	0	2	2	1	1	1	0	0	0	1	2	2	0
	1.05	1.21	0.92	8.75	5.5	8.4			d11	1	3	1	2	3	4	3	3	1	3	1	3	3	3	1
	1	0.83	0.96	8	6.25	7.1			d15	4	4	3	3	3	4	4	3	4	3	1	4	3	4	2
	0.99	0.98	1.08	7.4	6.25	7.9
	1.03	1.04	0.91	7.7	8.25	7.8
	1.06	0.8	0.88	5.5	5.75	8.4			panel c
	0.88		1.01	7.1	7	7.4				vehicle			KP (10mg/kg)			KP (30mg/kg)
	0.92			6.2	7.42	7.9			baseline - BL	269	244	254	275	270	268	261	279	229
	0.92			6	9.3	8.5			d1	239	285	266	292	278	275	280	287	269
	0.97			6.5	6.5	8.3			d3	270	271	244	271	260	270	268	278	239
	1.1			5.8	9.88	8.2			d5	252	278	256	284	282	284	238	284	225
	1.03			7.1	7.38	8.8			d7	247	281	253	252	281	291	233	224	203
	1.25			6.9	5.7	9			d10	234	251	269	279	280	282	247	252	273
				6.13	6.1	9.7			d12	263	260	272	279	266	275	238	266	268
				7.95	8.5	8.8
				4.83	7.5	9.8
				5.75	9.88	7.6			panel d
				7.63	8.75	11.4			vehicle	KP 30mg/kg
				8.32	5.58	9.5			15	12
				5	5.88	8.3			-61	17
				3.6	6.5	7.7			28	-16
				5.4	6.88	8.8			-45	14
				4.1	7.5	8			-16	43
				5.4	6.88	6.7
				4.8		7.1
				5.5
				5.38
				6
				5.25
				6.2
				8.88
				6.7
				7.5
				6.4
				6.5
				4.7
				5.3
				6
				4.7
				2.88
				2
				4.18
				6.78
				7
				3.6
				3.2
				3.7
				3.5
				4.1
				3.5

## Sheet: Suppl Fig.4
panel b: relative abundance of Nissl stain relU, mouse SCDH in response to nerve injury and KP treatment; panel c: mouse SCDH after PSNL nerve injury, KCC2 relative abundance contralateral minus ipsilateral, normalized for KCC2 contralateral, all normalized for Nissl
	panel b					panel c
	PSNL ipsi	PSNL contra	PSNL ipsi+KP	PSNL contra+KP		ctrl PSNL ∆(contra-ipsi)	KP-tx - PSNL ∆(contra-ipsi)
	1.45	1.75	0.6	0.97		0.45	0.32
	0.77	0.96	1.03	1.46		0.69	-0.11
	0.52	0.87	1.24	0.98		0.61	0.37
	0.86	0.77	0.64	1.03		0.81	0
	1.16	1.24	1.36	1.87		0.74	-0.15
	0.75	0.39	0.93	1.23		0.57	-0.12
			1.48	1.47			0.47

[truncated: 2 more sheets: Suppl Fig.5-6, Suppl Fig.7]
